# Supplementary material for: Knowledge localization is associated with higher performance of domestic large language models in a Chinese radiation oncology examination
Source: Front Oncol. 2026 Jun 17;16:1808714. doi: 10.3389/fonc.2026.1808714 (PMC13318762; doi:10.3389/fonc.2026.1808714)
Supplement: Supplementary file 3 [file Table3.xlsx]

## Sheet: Chinese
	Question ID	正确答案	Correct answer	Qwen3-Max	Correct=1, wrong=0	Original output for incorrect responses	DeepSeek-V3.2	Correct=1, wrong=0	Original output for incorrect responses	Gemini 2.5	Correct=1, wrong=0	Original output for incorrect responses	GPT-5	Correct=1, wrong=0	Original output for incorrect responses	Human participant	Correct=1, wrong=0
Chapter 1	1	B	B	B	1		B	1		B	1		B	1		B	1
Chapter 1	2	A	A	A	1		A	1		A	1		A	1		A	1
Chapter 1	3	C	C	C	1		C	1		C	1		C	1		C	1
Chapter 1	4	D	D	D	1		D	1		D	1		D	1		D	1
Chapter 1	5	D	D	B	0	B. Less than 5%	B	0	**Explanation:** In the United States, head and neck malignancies account for less than 5% of all malignant tumors. This figure is commonly cited in sources such as the American Cancer Society (ACS) and the National Cancer Institute (NCI) statistics. The proportion is lower than in some other parts of the world, partly due to the higher incidence of other major cancers like breast, prostate, lung…	B	0	**Analysis Based on US Epidemiology (for Chinese Intermediate Professional Title Examination)** The question asks for the approximate percentage of **Head and Neck Malignant Tumors** (头颈部恶性肿瘤) out of **all systemic malignant tumors** (全身恶性肿瘤) in the **United States (US)**. While the examination is Chinese, answering questions about international data requires referencing established global and US…	B	0	✅ **Correct answer: B. 5%以下** **Explanation:** In the United States and other Western countries, **head and neck malignancies** (mainly oral cavity, oropharyngeal, laryngeal, and thyroid cancers) account for **less than 5%** of all malignant tumors. The incidence is significantly lower than in China, where nasopharyngeal carcinoma is relatively common. According to the **American Cancer Society (…	D	1
Chapter 1	6	B	B	B	1		B	1		B	1		B	1		B	1
Chapter 1	7	C	C	A	0	A. 放疗结束后4～6周	C	1		A	0	Based on standard principles of radiobiology and surgical oncology as taught in Chinese Radiation Oncology textbooks and guidelines: **Correct Answer: A** **Translation:** **A. 4–6 weeks after the completion of radiotherapy** ### **Rationale** In the context of the Chinese Intermediate Professional Title Examination and standard clinical protocols, the rationale for this timeframe is based on the…	A	0	The correct answer is: **A. 放疗结束后4～6周 (4–6 weeks after radiotherapy)** **Explanation:** * For head and neck malignant tumors treated with **preoperative radiotherapy**, surgery should be performed **after acute radiation reactions subside but before significant fibrosis develops**. * If surgery is done **too early (<2 weeks)**, acute inflammation and edema increase surgical difficulty and complic…	C	1
Chapter 1	8	E	E	E	1		E	1		E	1		E	1		E	1
Chapter 1	9	A	A	A	1		A	1		A	1		A	1		A	1
Chapter 1	10	B	B	B	1		A	0	Based on standard Chinese clinical practice and guidelines for head and neck oncology, the correct answer is: **A. 同步放化疗不能用于头颈部肿瘤的术前治疗 (Concurrent chemoradiotherapy cannot be used for preoperative treatment of head and neck tumors)** **Justification:** * **Option A is correct.** Preoperative therapy for head and neck cancers in standard Chinese protocols typically involves either radiotherapy alo…	B	1		B	1		B	1
Chapter 1	11	E	E	E	1		E	1		E	1		E	1		E	1
Chapter 1	12	A	A	A	1		E	0	Based on standard Chinese clinical practice and guidelines for head and neck oncology, the incorrect description is: **E. 手术前也可以进行同步放化疗 (Synchronous chemoradiotherapy can also be performed before surgery)** **Justification:** * **Option E is incorrect.** While neoadjuvant (pre-operative) therapy is used, the standard approach is **induction chemotherapy** (e.g., TPF regimen) or **pre-operative ra…	A	1		E	0	The correct answer is: **E. 手术前也可以进行同步放化疗 (Concurrent chemoradiotherapy can also be done before surgery)** **Explanation:** * **Concurrent chemoradiotherapy (CCRT)** is a **definitive (non-surgical) treatment** commonly used for **locally advanced head and neck squamous cell carcinoma (HNSCC)**, especially when surgery is not feasible or organ preservation (e.g., larynx, oropharynx) is desired. *…	A	1
Chapter 1	13	C	C	C	1		C	1		C	1		C	1		C	1
Chapter 1	14	B	B	B	1		B	1		B	1		B	1		B	1
Chapter 1	15	B	B	B	1		B	1		B	1		B	1		C	1
Chapter 1	16	A	A	C	0	C. Odontogenic	A	1		A	1		C	0	The correct answer is: **C. 牙源性 (Odontogenic origin)** **Explanation:** * **Malignant tumors of the jaw (颌骨恶性肿瘤)** are classified by tissue origin into: 1. **Odontogenic (牙源性)** — arising from tooth-forming tissues. 2. **Non-odontogenic (非牙源性)** — arising from bone or other mesenchymal tissues. 3. **Metastatic (转移性)** — rare. * Among these, **odontogenic origin** is **most common** for jaw malign…	A	1
Chapter 1	17	A	A	A	1		A	1		A	1		A	1		D	1
Chapter 1	18	D	D	D	1		D	1		D	1		D	1		D	1
Chapter 1	19	B	B	B	1		B	1		B	1		B	1		B	1
Chapter 1	20	A	A	A	1		A	1		A	1		C	0	The correct answer is: **C. 黏液表皮样癌 (Mucoepidermoid carcinoma)** **Explanation:** * Among **submandibular gland and minor salivary gland malignancies**, the **most common pathological type is mucoepidermoid carcinoma (MEC)**. * **Adenoid cystic carcinoma (腺样囊性癌)** is also frequent, especially in minor salivary glands, but **overall mucoepidermoid carcinoma predominates** in the submandibular gland…	C	0
Chapter 1	21	E	E	E	1		E	1		E	1		E	1		E	1
Chapter 1	22	C	C	C	1		C	1		C	1		C	1		C	1
Chapter 1	23	A	A	A	1		A	1		A	1		A	1		A	1
Chapter 1	24	B	B	B	1		B	1		B	1		B	1		B	1
Chapter 1	25	B	B	B	1		B	1		B	1		D	0	The correct answer is: **D. 鼻塞 (Nasal obstruction)** **Explanation:** * **Ethmoid (cribriform) sinus carcinoma** primarily presents with symptoms related to **orbital and cranial invasion** because of the thin bony walls and proximity to the orbit and anterior cranial fossa. Typical clinical manifestations include: 1. **Orbital pain or cranio-orbital pain (颅眶疼痛)** ✅ 2. **Facial numbness (面部麻木)** …	B	1
Chapter 1	26	C	C	C	1		C	1		C	1		C	1		E	0
Chapter 1	27	A	A	A	1		A	1		C	0	Based on standard principles of combined modality therapy in head and neck oncology (specifically for nasal and paranasal sinus tumors) found in Chinese medical textbooks: **Correct Answer: C** **Translation:** **C. Eliminate subclinical lesions (消灭亚临床病灶)** ### **Rationale** The question asks which option is **NOT** a primary role/function of *Preoperative* Radiotherapy. 1. **The Distinction betw…	B	0	The correct answer is: **B. 提高局部控制率 (Improve local control rate)** **Explanation:** * **Preoperative radiotherapy** for nasal cavity and paranasal sinus malignancies primarily aims to: 1. **Reduce intraoperative bleeding (减少出血)** ✅ 2. **Shrink the tumor (使肿瘤缩小)** ✅ 3. **Eliminate subclinical disease at tumor margins (消灭亚临床病灶)** ✅ 4. **Reduce risk of intraoperative tumor dissemination (减少术中播散)** ✅…	E	0
Chapter 1	28	D	D	D	1		D	1		D	1		A	0	The correct answer is: **A. 主要由骨骼、黏膜和肌肉组成 (Mainly composed of bone, mucosa, and muscle)** **Explanation:** * The **larynx** is a **cartilaginous structure**, not a bony structure. Its main components are: 1. **Cartilage** (thyroid, cricoid, arytenoid, epiglottis, etc.) 2. **Mucosa** lining 3. **Intrinsic and extrinsic muscles** controlling movement and function * Other statements are correct: * *…	A	0
Chapter 1	29	C	C	C	1		C	1		C	1		C	1		C	1
Chapter 1	30	D	D	E	0	E. The paraglottic space is located between the inner perichondrium of the thyroid cartilage and the thyroarytenoid muscle.	A	0	根据标准中国头颈部肿瘤临床实践和解剖学指南，对喉的解剖结构描述进行分析后，选项A的描述不恰当。理由如下： - **选项A**：会厌前间隙通常被描述为“倒置的锥体”（inverted cone），意指上宽下窄的圆锥形结构。但选项A中使用了“椎体”（vertebral body），这一术语不准确，因为“椎体”指脊椎骨的一部分，与会厌前间隙的形状描述不符。会厌前间隙的正确形状描述应为“倒置的锥体”。 其他选项描述正确： - **选项B**：舌骨上会厌和舌骨下会厌均属于声门上区，符合喉解剖分区标准。 - **选项C**：声门下区从声门区向下至环状软骨下缘，长约2cm，这是成人喉解剖的常见测量值。 - **选项D**：声门区包括声带、前联合和后联合之间的区域，这是声门区的标准定义。 - **选项E**：声门旁间隙位于甲状软骨板内膜和甲杓肌之间，这一描述准确反映了该间隙的位置。 因此，不恰当的描述是…	E	0	Based on standard Head and Neck Anatomy used in Radiation Oncology and the specific definitions found in Chinese medical textbooks: **Correct Answer: E** **Translation:** **E. The paraglottic space is located between the inner lining of the thyroid cartilage lamina and the thyroarytenoid muscle.** ### **Rationale** The question asks for the **inappropriate** description. 1. **Analysis of Option E…	B	0	The correct answer is: **B. 舌骨上会厌及舌骨下会厌均属声门上区 (The suprahyoid and infrahyoid epiglottis both belong to the supraglottic region)** **Explanation:** * **Laryngeal anatomy:** 1. **Epiglottis**: The part **above the vocal cords** belongs to the **supraglottis**, which includes the **laryngeal part of the epiglottis**. * **Suprahyoid epiglottis** — true supraglottis ✅ * **Infrahyoid epiglottis** — par…	E	0
Chapter 1	31	E	E	E	1		A	0	Based on standard Chinese clinical practice and guidelines for head and neck oncology, the correct description of the lymphatic distribution of the larynx is: **A. 喉内浅层淋巴管有间隔，声门上与声门下不相通 (There are separations in the superficial lymphatic vessels within the larynx, and those of the supraglottis and subglottis do not interconnect.)** ### Justification: * **Option A is correct.** The laryngeal lymph…	E	1		E	1		A	1
Chapter 1	32	D	D	D	1		D	1		D	1		D	1		D	1
Chapter 1	33	A	A	A	1		C	0	Based on standard Chinese clinical practice and guidelines for head and neck oncology, the correct statement regarding the lymphatic drainage of the larynx is: **C. 声门下淋巴管丰富，主要引流喉前、气管前、气管旁淋巴结 (The subglottis has rich lymphatic vessels, primarily draining to the prelaryngeal, pretracheal, and paratracheal lymph nodes.)** ### Justification: * **Option C is correct.** The subglottic region drains th…	A	1		A	1		A	1
Chapter 1	34	C	C	C	1		C	1		C	1		C	1		C	1
Chapter 1	35	E	E	E	1		E	1		E	1		A	0	The correct answer is: **A. 经会厌旁间隙至声门旁间隙并发展至声门区 (Via the paraglottic space of the epiglottis to the paraglottic space and then to the glottis)** **Explanation:** * **Supraglottic laryngeal cancer** primarily spreads **locally via natural anatomic spaces**, rather than direct invasion of cartilage: 1. **Paraglottic spaces (声门旁间隙)** and **epiglottic spaces (会厌旁间隙)** are the main pathways for tumor …	D	1
Chapter 1	36	E	E	E	1		E	1		E	1		E	1		E	1
Chapter 1	37	E	E	E	1		E	1		E	1		A	0	The correct answer is: **A. 口腔癌包括的解剖结构为：上、下齿龈、硬腭、口底、颊黏膜五个部分 (Oral cancer includes upper/lower gingiva, hard palate, floor of mouth, and buccal mucosa)** **Explanation:** * **Oral cavity anatomy:** Oral cancer typically arises in **five major sites**: 1. **Upper gingiva (上齿龈)** 2. **Lower gingiva (下齿龈)** 3. **Hard palate (硬腭)** 4. **Floor of mouth (口底)** 5. **Buccal mucosa (颊黏膜)** ✅ * Other option…	E	1
Chapter 1	38	C	C	C	1		C	1		C	1		C	1		C	1
Chapter 1	39	D	D	D	1		D	1		D	1		D	1		D	1
Chapter 1	40	D	D	D	1		D	1		D	1		D	1		D	1
Chapter 1	41	B	B	B	1		B	1		B	1		B	1		B	1
Chapter 1	42	E	E	E	1		E	1		E	1		C	0	The correct answer is: **C. 同侧扁桃体区面颈野＋中、下颈及锁骨上区野 (Ipsilateral tonsillar and entire neck field including mid- and lower cervical and supraclavicular regions)** **Explanation:** * **Tonsillar carcinoma cT2N1M0:** * **T2:** Tumor >2 cm but ≤4 cm, confined to tonsillar region. * **N1:** Single ipsilateral lymph node ≤3 cm. * **M0:** No distant metastasis. * **Radiotherapy target design according to C…	C	0
Chapter 1	43	D	D	D	1		D	1		D	1		D	1		D	1
Chapter 1	44	b	B	B	1		A	0	根据中国头颈部肿瘤临床实践指南，对于颊黏膜高分化鳞癌cT2N0M0，即使没有临床淋巴结转移，也存在一定的隐匿性淋巴结转移风险（约10-30%）。因此，放疗时需对颈部淋巴引流区进行预防性照射。颊黏膜癌的淋巴引流主要流向同侧颌下（I区）、颈深上（II区）和二腹肌淋巴结（II区的一部分），而颏下淋巴结（Ia区）的风险较低，通常不包括在预防照射范围内，除非肿瘤接近中线。选项A指定了同侧颌下、颈深上、二腹肌及颏下淋巴结区，虽然包括了不必要的颏下区，但总体上覆盖了主要风险区域，且符合同侧预防照射的原则。其他选项或不完整、或过度治疗、或不足，因此A为最合理选择。 **答案：A**	A	0	Based on standard Clinical Oncology guidelines and the lymphatic drainage patterns of the oral cavity: **Correct Answer: A** **Translation:** **A. Only prophylactic irradiation of the ipsilateral submandibular, upper deep cervical, digastric, and submental lymph node regions is required.** ### **Rationale** 1. **Lymphatic Drainage of Buccal Mucosa:** * The buccal mucosa is a lateralized structure…	D	0	The correct answer is: **D. 颈部预防性照射 (Elective neck irradiation)** **Explanation:** * **Buccal mucosa squamous cell carcinoma, cT2N0M0, well-differentiated:** * Early-stage tumor with **no clinically palpable nodes** (N0). * **Risk of occult cervical lymph node metastasis is significant**, especially in **oral cavity tumors** like buccal mucosa. * **Guideline recommendations (Chinese and internati…	B	1
Chapter 1	45	e	E	E	1		E	1		E	1		E	1		C	0
Chapter 1	46	d	D	D	1		D	1		D	1		D	1		D	1
Chapter 1	47	e	E	E	1		E	1		E	1		E	1		E	1
Chapter 1	48	a	A	A	1		E	0	基于标准的中国头颈部肿瘤临床实践和放射治疗指南，对喉癌放射治疗原则进行分析后，不正确的描述是： **E. 病变严重阻塞气道伴呼吸困难者为放疗相对禁忌证** ### 理由如下： * **选项E是不正确的。** 对于因肿瘤导致严重气道阻塞和呼吸困难的患者，放射治疗不是“相对禁忌证”，而是**绝对禁忌证**。在这种情况下，放疗初期可能引起黏膜水肿，从而急剧加重气道阻塞，引发窒息风险。正确的处理原则是**首先建立安全气道**（如紧急气管切开术），然后根据肿瘤的整体情况再考虑和安排放射治疗。 ### 分析其他正确选项： * **A. 病变侵及声门下区者行术后放疗时应避开气管造瘘口：** 这是正确的技术原则。声门下区病变的气管淋巴结引流区需要照射，但在设计射野时，应采用技术手段（如挡铅、多野照射）保护气管造瘘口，以避免发生严重的软骨坏死和造瘘口狭窄。 * **B. 早期声门上低分化癌或未分化癌可首选…	A	1		A	1		A	1
Chapter 1	49	b	B	B	1		B	1		B	1		C	0	The correct answer is: **C. 放疗分次剂量宜低于2Gy，即1.8Gy/次 (Fraction size should be less than 2 Gy, typically 1.8 Gy per fraction)** **Explanation:** * **Fractionation in conventional radiotherapy for laryngeal cancer:** 1. **Standard fractionation:** 1.8–2.0 Gy per fraction, once daily, 5 days per week. ✅ * Helps balance tumor control and normal tissue tolerance. 2. **Acute reactions:** Second primary tu…	D	1
Chapter 1	50	e	E	E	1		E	1		E	1		E	1		E	1
Chapter 1	51	d	D	D	1		D	1		D	1		D	1		D	1
Chapter 1	52	d	D	D	1		D	1		D	1		D	1		D	1
Chapter 1	53	e	E	E	1		E	1		E	1		E	1		B	0
Chapter 1	54	c	C	C	1		C	1		C	1		C	1		C	1
Chapter 1	55	c	C	C	1		C	1		C	1		C	1		D	1
Chapter 1	56	b	B	B	1		B	1		B	1		B	1		E	0
Chapter 1	57	d	D	C	0	C. 4个间隙	D	1		B	0	Based on standard Head and Neck Anatomy used in Nasopharyngeal Carcinoma (NPC) staging and Radiation Oncology textbooks: **Correct Answer: B** **Translation:** **B. 2 spaces (2个间隙)** ### **Rationale** 1. **Anatomical Division:** * The Parapharyngeal Space (PPS) is an inverted pyramidal space located laterally to the nasopharynx. * It is anatomically divided into **two distinct compartments** by t…	B	0	The correct answer is: **B. 2个间隙 (Two spaces)** **Explanation:** * The **parapharyngeal space (咽旁间隙)** is an important deep neck space adjacent to the **nasopharynx and oropharynx**, relevant for the spread of **nasopharyngeal carcinoma (NPC)** and other head and neck tumors. * **Anatomical division:** The parapharyngeal space is divided by the **styloid process and its attached fascia (stylophar…	D	1
Chapter 1	58	a	A	A	1		A	1		A	1		A	1		D	0
Chapter 1	59	c	C	C	1		C	1		C	1		C	1		C	1
Chapter 1	60	b	B	B	1		B	1		B	1		B	1		E	0
Chapter 1	61	c	C	C	1		C	1		C	1		C	1		C	1
Chapter 1	62	a	A	C	0	C. Trigeminal nerve	C	0	首先，问题是：12对脑神经中在颅中窝中行程最长的是哪个？选项是A. 外展神经、B. 视神经、C. 三叉神经、D. 动眼神经、E. 面神经。 我需要回忆颅中窝是什么。颅中窝是颅底的一个部分，位于颅腔的中间，容纳大脑的颞叶和一些脑神经。脑神经从脑干发出，通过颅底的孔道出颅。 现在，我需要找出哪个脑神经在颅中窝中的行程最长。行程指的是神经在颅中窝内走行的距离。 让我列出每个选项的神经在颅中窝的路径： A. 外展神经（Abducens nerve）：这是第六对脑神经。它从脑桥和延髓交界处发出，通过斜坡上的Dorello管进入海绵窦，然后通过眶上裂进入眼眶。在颅中窝，它经过海绵窦，但行程相对较短。 B. 视神经（Optic nerve）：这是第二对脑神经。它从视交叉发出，通过视神经管进入眼眶。视神经管位于颅前窝和颅中窝之间，但视神经主要在颅前窝，而不是颅中窝。视神经的颅内部分较短，很快进入视神经管…	A	1	Based on standard Head and Neck Anatomy and Neuroanatomy emphasized in the Chinese Intermediate Professional Title Examination (especially regarding Nasopharyngeal Carcinoma and Cranial Nerve Palsies): **Correct Answer: A** **Translation:** **A. Abducens Nerve (外展神经)** ### **Rationale** 1. **Anatomical Course in the Middle Fossa:** * While the **Trochlear Nerve (CN IV)** has the longest *intracra…	C	0	The correct answer is: **C. 三叉神经 (Trigeminal nerve)** **Explanation:** * Among the **12 pairs of cranial nerves**, the **trigeminal nerve (cranial nerve V)** has the **longest intracranial course within the middle cranial fossa**. * **Key anatomical facts:** * The **trigeminal nerve** emerges from the **pons** and runs **forward in the middle cranial fossa** within **Meckel’s cave (trigeminal cav…	C	0
Chapter 1	63	a	A	A	1		A	1		A	1		A	1		E	0
Chapter 1	64	c	C	C	1		C	1		C	1		C	1		C	1
Chapter 1	65	d	D	D	1		D	1		D	1		D	1		D	1
Chapter 1	66	b	B	B	1		B	1		B	1		B	1		B	1
Chapter 1	67	a	A	A	1		C	0	喉的解剖位置通常对应**第3颈椎至第6颈椎**水平。 具体来说： * **喉的上界**（会厌上缘）约平对第3颈椎体。 * **喉的下界**（环状软骨下缘）约平对第6颈椎体。 因此，喉的解剖位置位于颈3至颈6椎体平面之间。 **其他选项分析：** * A. 颈4～颈6：范围偏下，未包含喉的上部。 * B. 颈1～颈3：范围偏上，主要对应咽和口腔。 * D. 颈2～颈4：范围不准确。 * E. 颈5～颈7：范围偏下，主要对应气管起始部和甲状腺。 故正确答案为 **C. 颈3～颈5**。 需要说明的是，一些教材和资料会精确描述为“第3-6颈椎”，但选项中最符合且最常被采用的是 **C. 颈3～颈5**，因为环状软骨弓（喉的下界重要标志）通常平对第6颈椎，而选项C的“颈3-颈5”涵盖了喉体的大部分主要结构，是解剖学上的常用表述。	A	1		A	1		C	0
Chapter 1	68	b	B	B	1		C	0	上颌窦的淋巴引流主要汇入**颌下淋巴结**。 颌下淋巴结位于下颌下腺附近，是面颈部重要的淋巴结群，负责收集来自面部、鼻腔、口腔以及上颌窦等区域的淋巴液。上颌窦的淋巴管通过窦口周围黏膜的淋巴丛，最终引流至颌下淋巴结，然后可能进一步汇入颈深上淋巴结。 其他选项分析： - **A. 颏下淋巴结**：主要收集下唇中部、舌尖和口底前部的淋巴，与上颌窦引流关系不大。 - **B. 上颈深淋巴结**：这是淋巴引流的第二站。颌下淋巴结的输岀淋巴管会汇入此处，但它不是上颌窦淋巴的**主要**或**直接**引流站点。 - **D. 二腹肌后组淋巴结**：这通常是对颈深淋巴结中特定位置的描述（如颈静脉二腹肌淋巴结），属于颈深上淋巴结的一部分，同样是引流的下一站，而非主要站点。 - **E. 上颈深＋颌下＋颏下淋巴结**：这个选项过于宽泛且不精确。虽然引流路径可能涉及多个节点，但题干问的是“主要到”哪里，即第一…	C	0	Based on standard Head and Neck Anatomy and Otorhinolaryngology textbooks used for the Chinese Intermediate Professional Title Examination: Correct Answer: C Translation:C. Submandibular lymph nodes (颌下淋巴结) Rationale Primary Drainage Pathway: The lymphatic drainage of the maxillary sinus is closely related to that of the nasal cavity and the upper alveolus/gingiva. The lymphatic vessels from the …	B	1		E	0
Chapter 1	69	b	B	B	1		B	1		B	1		B	1		B	1
Chapter 1	70	d	D	C	0	C.Maxillary sinus carcinoma	C	0	好的，用户现在问的是鼻腔副鼻窦恶性肿瘤最常见的部位。从之前的对话历史来看，用户一直在处理一系列关于头颈部解剖和肿瘤学的选择题，可能是医学生或相关专业人员在备考或复习。这些问题连续且具体，涉及脑神经、鼻咽癌、喉部解剖等，说明用户可能在系统性地巩固这方面的知识。 用户可能不仅需要知道正确答案，还需要理解为什么这个答案正确，而其他选项不对。深层需求可能是掌握考点背后的逻辑，比如解剖位置、流行病学数据或临床常见性，而不仅仅是记忆答案。 接下来看这道题，选项包括蝶窦、外鼻、上颌窦、鼻腔和额窦。根据医学知识，上颌窦确实是鼻腔副鼻窦恶性肿瘤最高发的部位，约占60%-70%。这是因为上颌窦体积大，表面积广，且暴露于致癌因素的机会更多。相比之下，蝶窦和额窦的肿瘤较少见，外鼻癌虽然可能，但不属于副鼻窦，而鼻腔癌虽常见但不如上颌窦频繁。 需要确认用户是否理解为什么上颌窦更常见，比如解剖特点或临床数据。同时要排…	C	0	Based on standard Otorhinolaryngology and Clinical Oncology textbooks used for the Chinese Intermediate Professional Title Examination: **Correct Answer: C** **Translation:** **C. Maxillary Sinus Carcinoma (上颌窦癌)** ### **Rationale** 1. **Epidemiological Distribution:** * Among all malignancies of the nasal cavity and paranasal sinuses, **Maxillary Sinus Carcinoma** is the most common. * Standard …	C	0	The correct answer is: **C. 上颌窦癌 (Maxillary sinus carcinoma)** **Explanation:** * Among **nasal cavity and paranasal sinus malignancies**, the **maxillary sinus** is by far the **most common site of origin**. * **Distribution by frequency:** 1. **Maxillary sinus carcinoma** → ~70–80% ✅ 2. **Nasal cavity carcinoma** → ~15–20% 3. **Ethmoid sinus carcinoma** → ~5–10% 4. **Frontal and sphenoid sinus …	C	0
Chapter 1	71	c	C	C	1		C	1		C	1		C	1		C	1
Chapter 1	72	e	E	E	1		E	1		E	1		E	1		E	1
Chapter 1	73	d	D	D	1		D	1		D	1		D	1		D	1
Chapter 1	74	e	E	E	1		E	1		E	1		E	1		E	1
Chapter 1	75	d	D	D	1		D	1		D	1		D	1		D	1
Chapter 1	76	a	A	A	1		A	1		A	1		A	1		A	1
Chapter 1	77	c	C	C	1		C	1		C	1		C	1		C	1
Chapter 1	78	b	B	B	1		B	1		B	1		D	0	78. 鼻咽癌颅底骨质破坏，海绵窦受侵时最易影响的颅神经是（ ）。 A. 动眼神经 B. 外展神经 C. 滑车神经 D. 三叉神经 E. 视神经	A	0
Chapter 1	79	d	D	D	1		D	1		D	1		D	1		D	1
Chapter 1	80	e	E	E	1		E	1		D	0	Based on standard Head and Neck Anatomy and Neuroanatomy regarding the Cranial Root of the Accessory Nerve: **Correct Answer: D** **Translation:** **D. Accessory Nerve (副神经)** ### **Rationale** 1. **Clinical Sign:** * **Soft Palate Paralysis (软腭麻痹)** manifests as the inability to elevate the soft palate on the affected side, leading to loss of the nasopharyngeal seal (nasal regurgitation) and dev…	E	1		E	1
Chapter 1	81	a	A	A	1		A	1		A	1		A	1		A	1
Chapter 1	82	a	A	A	1		A	1		A	1		A	1		A	1
Chapter 1	83	c	C	C	1		C	1		C	1		C	1		E	1
Chapter 1	84	d	D	D	1		D	1		D	1		D	1		D	1
Chapter 1	85	c	C	C	1		E	0	正确答案是：**E. 二腹肌下淋巴结转移** **详细解释：** 鼻咽癌患者出现发作性突然晕厥，是一种需要高度警惕的临床征象，通常与一种称为 **“颈动脉窦综合征”** 的机制有关。 1. **解剖位置关键**：**二腹肌下淋巴结**（也称为颈静脉二腹肌淋巴结或角淋巴结）是颈深上淋巴结群中一个非常重要的特定淋巴结。它恰好位于**颈动脉窦**的体表投影区。 2. **颈动脉窦的作用**：颈动脉窦是颈总动脉末端和颈内动脉起始部的膨大部分，其血管壁内有非常丰富的压力感受器。它是一个极其敏感的血压和心率调节器。当它受到外力压迫时，会误判为血压过高，从而反射性地引起心跳减慢、血管扩张，导致血压骤降和大脑一过性供血不足。 3. **发病机制**：当鼻咽癌发生**二腹肌下淋巴结转移**时，肿大的淋巴结会直接压迫或刺激其深面的**颈动脉窦**。这种压迫（尤其是在患者转头、低头或淋巴结本身肿大明显时）会触…	C	1		C	1		E	0
Chapter 1	86	e	E	E	1		E	1		E	1		D	0	86. 上颌窦肿瘤侵犯后壁表现包括（ ）。 A. 眼球胀痛，复视等 B. 血涕，鼻堵等 C. 面部疼痛等 D. 牙痛，牙齿松动等 E. 颞部疼痛，张口困难等	D	0
Chapter 1	87	a	A	A	1		A	1		A	1		A	1		A	1
Chapter 1	88	c	C	C	1		C	1		C	1		C	1		C	1
Chapter 1	89	c	C	C	1		C	1		C	1		C	1		C	1
Chapter 1	90	a	A	A	1		A	1		A	1		A	1		A	1
Chapter 1	91	c	C	C	1		C	1		C	1		C	1		E	0
Chapter 1	92	c	C	C	1		C	1		C	1		C	1		A	1
Chapter 1	93	c	C	C	1		C	1		C	1		C	1		C	1
Chapter 1	94	b	B	B	1		B	1		B	1		B	1		B	1
Chapter 1	95	c	C	C	1		C	1		C	1		A	0	95. 鼻咽癌调强放射治疗中CTV1一般定义为（ ）。 A. 原发灶区 B. 淋巴结引流区 C. 高危区 D. 低危区 E. 计划靶区	C	1
Chapter 1	96	A	A	A	1		A	1		A	1		A	1		A	1
Chapter 1	97	E	E	E	1		E	1		E	1		E	1		E	1
Chapter 1	98	C	C	C	1		C	1		C	1		A	0	98. 一鼻咽癌肿瘤延至口咽，上颈有转移淋巴结，最初照射野最好采用的是（ ）。 A. 双耳前野＋面前品字野＋颈部切线野 B. 双耳前野＋双颈垂直野 C. 面颈联合野＋下颈锁骨上切线野 D. 双耳前野＋颈切线野 E. 双耳前野＋双耳后野＋颈部切线野	C	1
Chapter 1	99	A	A	A	1		A	1		A	1		A	1		A	1
Chapter 1	100	D	D	D	1		D	1		D	1		B	0	100. 鼻咽癌颈转移性淋巴结治疗应选（ ）。 A. 高剂量率近距离组织间治疗 B. 单纯高能射线外照射 C. 单纯低能射线外照射 D. 高能X射线与低能X射线或电子线相结合 E. 快中子照射	D	1
Chapter 1	101	A	A	A	1		A	1		A	1		D	0	The correct answer is: **D. 喉 (Larynx)** **Explanation:** * During **NPC radiotherapy**, the **preauricular (耳前) fields** primarily cover the **nasopharynx and upper cervical region**. * **Critical structures requiring lead shielding (blocks) in these fields** include: * **Eyes** – to prevent lens cataracts * **Brainstem (脑干)** – to reduce risk of neurologic injury * **Spinal cord (脊髓)** – to avo…	D	0
Chapter 1	102	D	D	D	1		D	1		D	1		D	1		D	1
Chapter 1	103	D	D	D	1		D	1		D	1		D	1		D	1
Chapter 1	104	B	B	B	1		D	0	正确答案是：**D. 放疗＋手术** **详细解释：** 上颌窦癌的治疗原则在近几十年来已经发生了显著演变，从单一模式治疗转向以综合治疗为主的模式。目前，对于大多数可切除的上颌窦癌（尤其是T3-T4期），**术前放疗+手术**或**手术+术后放疗**是标准的综合治疗方案，而其中 **“放疗＋手术”** 的序列更为常用和经典。 **采用“放疗＋手术”综合治疗的理由如下：** 1. **提高手术切除率和根治性**：术前放疗可以使肿瘤缩小、活性降低，消灭肿瘤周边的亚临床病灶。这有助于： * **将不可切除的肿瘤变为可切除**。 * **提高手术切缘的阴性率**，减少术后局部复发。 * 对于侵犯眼眶的患者，术前放疗后肿瘤退缩可能使得保留眼球成为可能，避免眶内容物剜除。 2. **降低肿瘤种植转移风险**：术前放疗降低了肿瘤细胞的活性，从而减少了因手术操作导致肿瘤细胞脱落、种植转移的风险。 3. …	D	0	根据肿瘤放射治疗学及耳鼻咽喉头颈外科学教材（特别是针对中国卫生专业技术资格考试的题库标准）： **正确答案：D** **答案：D. 放疗＋手术** ### **解析** 1. **综合治疗模式的确立：** * 上颌窦癌因其解剖位置隐蔽、复杂（毗邻眼眶、颅底、翼腭窝），单纯手术往往难以达到彻底切除（难以保证足够的安全边界），且单纯手术的复发率较高；单纯放疗对于伴有骨质破坏的肿瘤疗效较差，且易导致骨坏死。 * 因此，**“手术＋放疗”的综合治疗**是公认的原则。 2. **顺序的选择（为何选D）：** * 在中国传统的临床教学和考试标准中，对于上颌窦癌，特别推崇**“计划性术前放疗＋手术”**的模式。 * **术前放疗的优势：** * **降低肿瘤活力：** 杀灭肿瘤周边的亚临床病灶，使肿瘤缩小（降期），减少术中播散的风险。 * **提高切除率：** 使原本界限不清的肿瘤边界退缩及纤维化，利…	B	1		D	0
Chapter 1	105	C	C	C	1		C	1		C	1		C	1		C	1
Chapter 1	106	C	C	C	1		C	1		D	0	根据肿瘤放射治疗学及头颈外科治疗规范： **正确答案：D** **答案：D. 4000cGy (40 Gy)** ### **解析** 1. **术前放疗的目的：** * 颌窦癌（包括侵犯眶底或后壁的 T3/T4 病变）常采用**计划性术前放疗**（Preoperative Radiotherapy）加手术的综合治疗模式。 * 术前放疗的目的在于：① 降低肿瘤细胞活性，减少术中播散；② 缩小肿瘤体积，提高手术切除率（R0 切除）；③ 杀灭肿瘤周边的微小病灶。 2. **剂量选择原则：** * 术前放疗剂量必须在保证肿瘤有效杀伤的同时，最大限度地控制对手术和伤口愈合的影响。 * 剂量范围通常设定在 **4000 cGy 至 5000 cGy (40 Gy - 50 Gy)**。 * **低剂量 (4000 cGy/40 Gy)：** 已经能够有效降低肿瘤细胞活力，且对手术伤口愈合、术后并发…	D	0	The correct answer is: **D. 4000cGy** **Explanation:** * For **maxillary sinus cancer with orbital floor or posterior wall invasion**, **preoperative radiotherapy** is aimed at **tumor shrinkage, reducing intraoperative bleeding, and facilitating surgical resection**. * According to **Chinese clinical guidelines**, the recommended **preoperative dose** is **approximately 40 Gy (4000 cGy)**, usual…	B	0
Chapter 1	107	C	C	C	1		C	1		C	1		C	1		C	1
Chapter 1	108	D	D	D	1		E	0	正确答案是：**E. 除口腔清洁卫生外，应予以全身抗炎并暂停放疗** **详细解释：** 在头颈部肿瘤放疗期间出现明显的腮腺肿痛，通常意味着发生了**急性放射性腮腺炎**。 1. **病因与表现**： * 这是放疗早期（常在最初1-3次治疗后）出现的急性反应。 * 由于腮腺组织受到照射后，腺体导管上皮细胞肿胀、导管通透性改变，导致唾液淤滞和分泌物增多，从而引发腮腺的急性肿胀和疼痛。 * 有时可继发细菌感染，加重炎症。 2. **正确处理原则**： * **E. 除口腔清洁卫生外，应予以全身抗炎并暂停放疗**：这是最全面且安全的处理方案。 * **全身抗炎**：使用抗生素（针对可能的继发感染）和/或糖皮质激素（减轻腺体的非感染性炎症和水肿），是控制症状的关键。 * **暂停放疗**：暂时停止放疗1-3天，可以让腮腺得到“休息”，有利于炎症和水肿的消退，避免症状进一步加重。 * **保持口腔…	D	1		D	1		D	1
Chapter 1	109	C	C	C	1		C	1		A	0	Based on standard Radiation Physics and Dosimetry principles for Total Central Nervous System Irradiation (Craniospinal Irradiation, CSI): **Correct Answer: A** **Translation:** **A. Calculate the gap width based on the SSD, field length, and lesion depth.** ### **Rationale** 1. **The Junction Problem:** Craniospinal Irradiation (CSI) requires matching a cranial field with one or more spinal fiel…	C	1		A	1
Chapter 1	110	D	D	D	1		D	1		D	1		D	1		B	1
Chapter 1	111	C	C	C	1		C	1		C	1		C	1		C	1
Chapter 1	112	C	C	C	1		C	1		D	0	根据患者的临床表现和影像学特征，该患者最有可能的诊断是： **正确答案：D** **D. 上颌窦癌** ### **解析** 1. **流行病学基础：** * 在鼻腔及副鼻窦恶性肿瘤中，**上颌窦癌**是发病率最高的部位（约占60%～80%）。 * **鼻腔癌**（选项 C）是第二位，但统计学上远低于上颌窦癌。 2. **临床表现与解剖相关性：** * **鼻塞、血涕：** 上颌窦位于鼻腔外侧。当上颌窦内的肿瘤增大并侵犯其**内侧壁**时（CT所示），肿瘤会突破骨壁进入鼻腔。此时，肿瘤最常表现为鼻腔占位症状（鼻塞、鼻腔新生物）和出血（血涕）。 * **CT 证据：** CT 明确显示肿瘤侵犯**左上颌窦内侧壁**，这正是上颌窦肿瘤向鼻腔蔓延的经典路径。虽然肿瘤表现为鼻腔新生物，但影像学侵犯路径更支持肿瘤起源于上颌窦。 3. **排除其他选项：** * **A. 嗅神经母细胞瘤：** 虽然…	C	1		D	0
Chapter 1	113	D	D	D	1		D	1		D	1		D	1		D	1
Chapter 1	114	B	B	B	1		B	1		B	1		B	1		B	1
Chapter 1	115	D	D	D	1		D	1		D	1		D	1		D	1
Chapter 1	116	C	C	C	1		C	1		C	1		C	1		C	1
Chapter 1	117	C	C	C	1		C	1		C	1		C	1		C	1
Chapter 1	118	A	A	A	1		A	1		A	1		A	1		A	1
Chapter 1	119	B	B	B	1		D	0	根据患者的病史和临床表现，69岁男性，声门上低分化鳞癌T2N0M0根治性放疗后4个月再次出现咽痛，应高度怀疑肿瘤局部复发。低分化鳞癌恶性度较高，复发风险大。在头颈部癌放疗后局部复发的情况下，挽救性手术是唯一可能实现根治的治疗方法。喉切除术是针对声门上癌复发的标准挽救性手术方式，可以彻底切除肿瘤，提高局部控制率。 其他选项分析： - A. 声带剥脱术：适用于声带良性病变或早期声带癌，不适用于声门上癌复发。 - B. 抗生素治疗＋激素：可能用于缓解放射性黏膜炎或感染，但患者放疗后4个月，急性反应已消退，咽痛更可能由复发引起，该治疗可能延误根治时机。 - C. 全身化疗：通常用于晚期或转移性患者，或作为姑息治疗，不适合作为局部复发的首选处理。 - E. 激光治疗：可能用于表浅或小范围复发，但声门上癌复发常侵犯较深，激光治疗可能无法彻底切除肿瘤。 因此，目前适宜的处理方法是立即行喉切除术，但需先…	D	0	根据头颈部肿瘤的治疗原则和放射治疗后复发的处理流程： **正确答案：D** **答案：D. 立即行喉切除术** ### **解析** 1. **病情分析：** * **原发灶：** 声门上癌（T2N0M0）。 * **初次治疗：** 根治性放射治疗（DT $\approx 70$ Gy）。 * **现状：** 放疗后仅 4 个月即出现**咽痛**，高度怀疑**局部复发**。 2. **放疗后复发的处理原则（挽救治疗）：** * 对于已接受过根治剂量的放疗（如 $\sim 70 \text{ Gy}$）的头颈部肿瘤，如果出现局部复发（前提是已通过喉镜和活检确诊），**再次行放射治疗**（B）会带来极高的并发症风险，如颈动脉破裂、组织坏死、喉功能丧失，通常不具备根治性。 * 此时，**挽救性手术（Salvage Surgery）**是唯一的根治性治疗手段，也是提高患者生存率的主要方法。 3.…	D	0	分析患者情况： * 男，69岁 * **声门上低分化鳞癌 T2N0M0** * 已行**根治性放疗** * 4个月后**复发表现为咽痛** --- ### **关键点分析：** 1. **复发时间短（4个月）** → 属于**早期局部复发**，但放疗后复发通常提示肿瘤**对放疗敏感性差**或肿瘤生物学行为更具侵袭性。 2. **病理低分化** → 复发风险高，保守治疗效果有限。 3. **放疗后复发** → 该情况下，**再次放疗难度大，手术是主要挽救手段**。 4. **声门上区癌，低分化** → 局部复发倾向侵及声门区及周围结构。 --- ### **可行处理策略：** * 对于**放疗后局部复发的喉癌**： * **首选手术挽救**（解救性喉切除术） * 保守治疗（如声带剥脱术或激光）通常**只适用于早期高分化、单纯表浅复发** * 药物或化疗不能作为单独根治措施 --- ✅ **…	E	0
Chapter 1	120	A	A	D	0	D. Laser therapy	D	0	首先，患者是女性，43岁，教师。她之前因为左侧声带中1/3部位原位癌行了声带剥脱术。现在术后2年再次出现声嘶。喉镜检查显示左声带黏膜稍隆起，活检结果是高分化鳞癌侵及黏膜，但黏膜下无浸润。这意味着癌症仍然比较表浅，没有深入黏膜下层。 现在需要确定下一步治疗的首选方案。选项包括： A. 根治性放疗 B. 再次行声带剥脱术 C. 声带切除术 D. 激光治疗 E. 全身化疗 考虑到癌症是复发的，但仍然局限于黏膜层，没有黏膜下浸润，这相当于早期声带癌。声带癌的治疗原则是尽可能保留喉功能，尤其是对于教师这样的职业，声音质量很重要。 声带剥脱术通常用于非常早期的声带癌，如原位癌或T1a病变。这里活检显示高分化鳞癌侵及黏膜，但无黏膜下浸润，这仍然属于早期病变。 对于复发的早期声带癌，再次手术或放疗都是选项。但既然之前已经做过声带剥脱术，现在复发，且病变仍然表浅，再次手术可能是一个合理的选择。具体来说，声…	D	0	根据患者的临床分期和对器官功能保留的需求： **正确答案：D** **答案：D. 激光治疗** ### **解析** 1. **分期和肿瘤特征：** * 患者的病理结果是**高分化鳞癌**，**侵犯黏膜，无黏膜下浸润**。这符合极早期**声门癌（T1aN0M0）**的诊断标准。 * **既往治疗：** 患者此前只接受了**声带剥脱术**（这是一个局限性、表浅的诊断性/治疗性操作，通常用于原位癌或严重异型增生）。此操作并未达到根治性放疗或更广泛手术切除的剂量/范围。 2. **治疗原则：** * **目标：** 极早期声门癌的治疗目标是**治愈（Cure）**和最大程度地**保留嗓音功能**（患者是教师，需求高）。 * **首选方案：** 根治性放疗（A）和经口激光显微外科手术（Transoral Laser Microsurgery, TLM）是 T1a 声门癌的两种标准治疗方法，治愈率…	D	0	分析患者情况： * 女，43岁，教师 * **左声带中1/3 原位癌** * 曾行**声带剥脱术** * 2年后**复发**，表现为声嘶 * 喉镜：**左声带黏膜稍隆起** * 活检：**高分化鳞癌，侵及黏膜，黏膜下无浸润** --- ### 关键点分析： 1. **复发为黏膜内、高分化、浅表性病变** * 属于**局限表浅复发** * 侵及黏膜，但黏膜下无浸润，说明**尚未深层扩散** 2. **既往治疗**：声带剥脱术 * 患者仍有声带结构可保留 3. **治疗原则**： * 对**表浅、高分化局限性复发**，**再次局部手术（剥脱术或激光）**可完全切除并保留声带 * 根治性放疗一般用于不能手术或浸润较深的病变 * 全声带切除或全身化疗显然过度 4. **激光治疗 vs 剥脱术**： * 激光是微创、保留声带功能，尤其适合小范围黏膜内复发 * 剥脱术也可行，但激光常为首选 --- …	A	1
Chapter 1	121	A	A	A	1		A	1		A	1		C	0	**Correct answer: C. Tonsillar carcinoma (扁桃体癌)** **Explanation:** * The patient presents with **hoarseness and pharyngeal discomfort for 6 months**, along with a **hard, fixed, non-tender mass in the left cervical region** — suggestive of **metastatic lymphadenopathy**. * Among the listed options, **tonsillar carcinoma** (a type of **oropharyngeal squamous cell carcinoma**) frequently presents w…	A	1
Chapter 1	122	E	E	E	1		E	1		E	1		E	1		E	1
Chapter 1	123	A	A	A	1		A	1		A	1		A	1		A	1
Chapter 1	124	C	C	C	1		C	1		C	1		A	0	124. 某鼻咽癌患者放疗期间出现鼻咽大出血，此时其最好的急诊止血措施是（ ）。 A. 气管插管预防窒息 B. 加大放疗剂量止血 C. 鼻咽塞子填塞压迫 D. 使用强效止血药 E. 配合大剂量化疗	C	1
Chapter 1	125	B	B	B	1		B	1		B	1		B	1		B	1
Chapter 1	126	B	B	E	0	E. Lymphoma	E	0	根据患者的临床表现和影像学特征，最有可能的诊断是**E. 淋巴瘤**。以下是详细分析： ### 诊断依据： 1. **临床表现**：患者为年轻男性（32岁），右颈肿物1个月，病程较短，符合淋巴瘤的常见起病方式。 2. **CT表现**： - 右侧口咽及鼻咽软组织肿物，密度均匀：淋巴瘤常表现为均匀密度的软组织肿物，这与上皮性肿瘤（如鼻咽癌）可能出现的密度不均匀或坏死不同。 - 双侧颈部及纵隔有多个肿大淋巴结，边界清楚：淋巴瘤的特征性表现是多区域淋巴结受累，包括颈部和纵隔，且淋巴结边界清楚、密度均匀，提示病变为系统性而非局部侵袭性。 3. **年龄因素**：淋巴瘤可发生于任何年龄，但年轻成人是常见发病群体，尤其是非霍奇金淋巴瘤。 4. **鉴别诊断**： - **A. 结核**：结核性淋巴结炎通常伴有坏死、钙化或融合，密度不均匀，且常有全身症状如发热、盗汗等，与本例的均匀密度和边界清楚的淋巴…	E	0	根据患者的临床和影像学特征： **正确答案：E** **E. 淋巴瘤** ### **解析** 1. **临床特征（Clinical Features）：** * 患者在**口咽和鼻咽**（属于瓦尔代尔淋巴环）发现肿物，且迅速伴有**多发、广泛**（双侧颈部和纵隔）的淋巴结肿大。这种原发灶位于淋巴组织丰富区域，并伴有广泛淋巴结受累的模式，是**淋巴瘤**的典型表现。 2. **影像学特征（Imaging Signature）：** * **密度均匀（Uniform Density）：** 恶性淋巴瘤的淋巴结转移灶（特别是未治疗时）的特征是内部结构均匀，很少出现中央坏死。 * **边界清楚（Clear Borders）：** 淋巴瘤的淋巴结通常外形饱满、圆整，边界清晰，这与具有中央坏死和边界模糊的转移性**鳞状细胞癌（Carcinoma）**（如鼻咽癌）有显著区别。 * **广泛累及（Ex…	B	1		E	0
Chapter 1	127	C	C	C	1		C	1		C	1	This is the clinical vignette and the first set of multiple-choice questions. ## 🇨🇳 Clinical Vignette Translation and Analysis * **Patient:** Male, 27 years old. * **Chief Complaint:** Swelling and pain in the left lower jaw for more than 3 months. * **Physical Examination:** Swelling of the left mandibular angle, superficial veins engorged in the left face, and increased skin surface temperature…	C	1		C	1
Chapter 1	128	A	A	C	0	Question 128: Correct answer: C. 易发生淋巴结转移 Explanation: Based on the clinical presentation—male patient aged 27, left mandibular swelling and pain for over 3 months, visible superficial venous engorgement, elevated skin temperature, osteolytic lesion on X-ray, and elevated alkaline phosphatase—the most likely diagnosis is osteosarcoma of the jaw. Among the listed options, osteosarcoma (particularl…	D	0	Correct Answer: D. 男女发病率相似 Rationale: Osteosarcoma has a bimodal age distribution, with the first peak in adolescents and young adults (around the patient's age of 27) and a second peak in older adults. Unlike many other cancers, the incidence in males and females is relatively similar, with a slight male predominance. The other options are incorrect: A, skin ulceration can occur in advanced case…	D	0		A	0		C	0
Chapter 1	129	B	B	B	1		B	1		B	1		B	1		B	1
Chapter 1	130	D	D	D	1		D	1		D	1		D	1		D	1
Chapter 1	131	A	A	A	1	Question 131: Correct answer: A. cT4N2M0 Explanation (per Chinese and AJCC/UICC 8th edition staging, adopted in China): Primary tumor (T): The MRI shows a right pyriform sinus mass invading the right vocal cord and partially involving the cricoid cartilage. According to the AJCC/UICC 8th edition (used in Chinese clinical practice), cricoid cartilage invasion qualifies as T4a for hypopharyngeal ca…	A	1		A	1		A	0		A	1
Chapter 1	132	D	D	D	1		D	1		D	1		D	1		D	1
Chapter 1	133	E	E	E	1		E	1		E	1		E	1		E	1
Chapter 1	134	D	D	B	0		D	1		B	0	Based on the clinical vignette and the requirements of the Chinese Intermediate Professional Title Examination, here are the answers in English, strictly adhering to standard Chinese radiation oncology guidelines. --- ## 🇨🇳 Clinical Vignette Translation and Analysis * **Patient:** Male, 60 years old. * **Chief Complaint:** Hoarseness for half a month with sore throat. * **Imaging/PE:** * **Primar…	D	1		D	1
Chapter 1	135	C	C	C	1	Question 135: Correct answer: C. 照射范围包括双侧I～V区淋巴结区域＋咽后淋巴结 Explanation (based on Chinese consensus and international guidelines adopted in China for laryngeal/hypopharyngeal cancers): The patient has supraglottic laryngeal squamous cell carcinoma with: Tumor extension: into pre-epiglottic space, left pharyngeal wall, epiglottis, thyroid cartilage, and left vocal cord fixation → indicates T4a diseas…	B	0	根据提供的临床 vignette 和标准中国辐射 oncology 实践，以下是每个问题的答案和解析。 ### 问题 135 **答案：B. 患者同侧Ⅱ区淋巴结阳性，CTV无需包括同侧下颌下淋巴结（即I区）** **解析：** 根据中国《头颈部肿瘤放射治疗指南》和NCCN指南共识，对于声门上型喉鳞癌，当有淋巴结转移（如Ⅱ区阳性）时，放射治疗靶区（CTV）应覆盖高危淋巴结区域，包括双侧Ⅱ、Ⅲ、Ⅳ区和咽后淋巴结。Ⅰ区（下颌下淋巴结）的转移风险较低，除非原发肿瘤侵犯口腔或口底，否则通常不需要包括在CTV内。本例肿瘤位于声门上区，未侵犯口咽或口腔，因此CTV无需包括同侧Ⅰ区。选项A错误，因为照射范围应包括双侧颈部，而非仅右侧；选项C错误，因为Ⅰ区不需要常规包括；选项D错误，因为咽后淋巴结是声门上型喉癌的常见转移部位，需预防照射；选项E错误，因为上纵隔淋巴结风险低，不需要预防照射。 ### 问题 …	C	1		C	1	Let's analyze the case systematically according to **Chinese radiation oncology and CSCO head & neck cancer guidelines**. --- ### 🩺 **Case Summary** * **Male, 59 years old** * **Symptoms:** Hoarseness, pharyngeal discomfort × 6 months; blood-streaked sputum × 1 month * **Physical exam:** * Thyroid cartilage bulging * Fixed, firm 2 × 2.5 cm mass in **right upper cervical (level II)** region * **MR…	A	0
Chapter 1	136	C	C	C	1		C	1		C	1		C	1		D	1
Chapter 1	137	C	C	A	0		E	0		A	0	本次是关于喉癌/下咽癌的临床病例分析。我将根据您的临床资料，结合中国辐射肿瘤学中级职称考试的标准和指南，给出最合理的答案。 --- ## 🇨🇳 临床病例分析 * **患者:** 男性，59岁。 * **主要病灶 (T分期):** 声门上区鳞癌，侵犯 **会厌前间隙**、**左侧咽壁**、**会厌** 及 **甲状软骨**。左侧声带固定。 * 根据 TNM 第 8 版： * 侵犯会厌前间隙：T3 * 声带固定：T3 * 侵犯甲状软骨：**T4a**（甲状软骨外侵）或 T4b（侵犯椎前筋膜、大动脉等），此处侵犯甲状软骨和咽壁，定为 **cT4a**。 * **淋巴结 (N分期):** 右上颈部（II区或I区）可及 $2\text{cm} \times 2.5\text{cm}$ 质韧固定包块。MRI提示上颈部可见多个肿大淋巴结。 * 有多个同侧淋巴结肿大，最大径 $2.5\text{cm}$…	A	0		A	1
Chapter 1	138	E	E	E	1		E	1		E	1		E	1	Let’s analyze this case carefully according to **Chinese radiation oncology and CSCO head & neck cancer guidelines (2024)**. --- ### 🩺 **Case Summary** * **Male, 45 years old** * **Smoking history:** 20 years * **Symptoms:** Hoarseness ×1 month, throat foreign body sensation, pharyngeal pain * **Physical exam:** * PS = 1 * No palpable neck lymphadenopathy * Pharyngeal wall congestion * **Indirect…	E	1
Chapter 1	139	D	D	D	1		D	1		D	1		C	0		D	1
Chapter 1	140	D	D	D	1		D	1		D	1		D	1		D	1
Chapter 1	141	D	D	D	1		D	1		D	1		D	1		D	1
Chapter 1	142	D	D	D	1		D	1		D	1		D	1		D	1
Chapter 1	143	E	E	A	0	Question 143: Correct answer: C. cT3N2M0 Explanation (per AJCC/UICC 8th edition, adopted in China for nasopharyngeal carcinoma staging): Primary tumor (T): MRI shows: Tumor in right fossa of Rosenmüller with destruction/obliteration of the recess Invasion of pterygopalatine fossa and medial pterygoid muscle According to AJCC/UICC 8th: T3: Tumor extends to parapharyngeal space, involves bony struc…	C	0	### **Answer to Question 143** **Answer: C. cT3N2M0** **Analysis:** Based on the AJCC 8th edition staging system for nasopharyngeal carcinoma (NPC) and Chinese clinical guidelines, the T-stage is determined by local tumor extension. The MRI shows invasion of the pterygopalatine fossa (翼腭窝) and medial pterygoid muscle (翼内肌). Although invasion of the medial pterygoid muscle alone is classified as T…	E	1		A	0	Let's analyze this case step-by-step according to **CSCO Head & Neck Cancer Guidelines (2024)** and **Chinese radiation oncology practice standards**. --- ### 🩺 **Case Summary** * **Female, 26 years old, 37 weeks pregnant** * **Symptoms:** Nasal obstruction × 2 months, intermittent epistaxis × 3 days * **Findings:** * Bilateral upper cervical lymphadenopathy (largest 3 cm) * Direct nasopharyngosc…	A	0
Chapter 1	144	C	C	C	1		C	1		C	1		C	1		D	0
Chapter 1	145	C	C	C	1		C	1		C	1		C	1		C	1
Chapter 1	146	E	E	E	1		E	1		E	1		E	1		E	1
Chapter 1	147	C	C	C	1		C	1		C	1		C	1		C	1
Chapter 1	148	A	A	A	1		A	1		A	1		A	1		C	0
Chapter 1	149	B	B	B	1		B	1		B	1		B	1		B	1
Chapter 1	150	B	B	A	0	150. A 151. A	A	0	A. 鼻塞 Reasoning: While the provided reference answer is B (面部肿胀), the consensus in standard clinical teaching and textbooks (consistent with Chinese guidelines) is that early symptoms of maxillary sinus carcinoma are often subtle and non-specific. Among the listed options, nasal obstruction (鼻塞) is frequently one of the earliest symptoms to appear, as a small lesion in the medial wall of the sinu…	C	0	This set of questions concerns the initial clinical presentation and common symptoms of cancers affecting the paranasal sinuses and nasal cavity. I will select the single best option for each question. ### **Shared Options** | Option | Original Chinese | English Translation | | :---: | :---: | :--- | | **A** | 鼻塞 | Nasal obstruction (Stuffy nose) | | **B** | 面部肿胀 | Facial swelling | | **C** | 颅面疼…	A	0	**150.** The earliest symptom of **maxillary sinus carcinoma** is **nasal obstruction (A. 鼻塞)**. > *Rationale:* Early lesions invade the nasal cavity, leading to obstruction before facial swelling or eye displacement occur. **151.** The most common symptom of **nasal cavity carcinoma** is **epistaxis (D. 鼻出血)**. > *Rationale:* Due to ulceration of the nasal mucosa and rich vascularity, recurrent …	A	0
Chapter 1	151	A	A	A	1		A	1		A	1		D	0		A	1
Chapter 1	152	A	A	A	1		A	1		A	1		A	1		A	1
Chapter 1	153	D	D	D	1		D	1		D	1		D	1		D	1
Chapter 1	154	B	B	B	1	154. B 155. A	B	1		B	1		B	1		B	1
Chapter 1	155	E	E	A	0		E	1		E	1		E	1		B	1
Chapter 1	156	D	D	D	1		D	1	Based on the provided options and the standards of Chinese clinical practice for an intermediate-level radiation oncologist, here are the answers: **156. 【单项选择题】颌骨纤维肉瘤治疗首选（ D ）。** * **Rationale:** Fibrosarcoma of the jaw is a malignant tumor of fibrous tissue origin that is typically resistant to radiotherapy and chemotherapy. The standard and primary treatment is wide surgical resection (D) with…	D	1	These questions concern the primary treatment modalities for specific rare tumors arising in the jawbone (maxilla or mandible). I will select the single best option based on established principles for sarcomas, Ewing sarcoma, and plasmacytoma, which are applicable within the Chinese clinical context. ### **Shared Options** | Option | Original Chinese | English Translation | | :---: | :---: | :---…	D	1	156. The first-choice treatment for **jaw fibrosarcoma (颌骨纤维肉瘤)** is **D. Surgery (外科手术)** — because complete surgical excision with negative margins is the primary and most effective treatment; radiotherapy or chemotherapy may be considered as adjuvant options if margins are positive or resection is incomplete. 157. The first-choice treatment for **jaw Ewing’s sarcoma (颌骨尤文肉瘤)** is **C. Chemothe…	D	1
Chapter 1	157	B	B	B	1	156. D 157. B 158. B	C	0		C	0		C	0		C	1
Chapter 1	158	C	C	B	0		B	0		B	0		B	0		B	0
Chapter 1	159	E	E	E	1	159. E 160. D	E	1		E	1	These questions pertain to the common pathological types of malignant tumors affecting the salivary glands, specifically minor and submandibular glands. I will select the single best option for each question based on common cancer epidemiology and pathology data relevant to an intermediate-level examination. ### **Shared Options** | Option | Original Chinese | English Translation | | :---: | :---…	E	1		C	1
Chapter 1	160	E	E	D	0		E	1		C	0		E	1		E	1
Chapter 1	161	E	E	A	0	161. A 162. B 163. B	A	0	Based on the provided options and the standards of Chinese clinical practice for head and neck oncology, here are the answers: **161. 【单项选择题】上述口腔癌中发病率最低的是（ A ）。** * **Rationale:** Among the listed oral cavity cancers, lip cancer (A) has the lowest incidence. Cancers of the tongue (B), floor of mouth (D), buccal mucosa (E), and gingiva (C) are all more common. This epidemiological distribution is …	E	1	These questions focus on the epidemiology and metastatic patterns of various subsites within the oral cavity. I will select the single best option for each question based on standard data for oral cavity cancer (mostly Squamous Cell Carcinoma). ### **Shared Options** | Option | Original Chinese | English Translation | | :---: | :---: | :--- | | **A** | 唇癌 | Lip Cancer | | **B** | 舌癌 | Tongue Canc…	A	0	161. Among the listed oral cancers, the **lowest incidence** is **A. Lip cancer (唇癌)** — in China, lip cancer is relatively rare compared with tongue, gingival, floor of mouth, and buccal mucosa cancers. 162. The most common oral tumor in the head and neck region **after skin cancer** is **B. Tongue cancer (舌癌)** — tongue cancer is the most frequent oral malignancy in China and worldwide. 163. Th…	A	0
Chapter 1	162	A	A	B	0		B	0		B	0		B	0		A	1
Chapter 1	163	B	B	B	1		B	1		D	0		B	1		B	1
Chapter 1	164	C	C	C	1	164. C 165. D 166. A	C	1	Based on the provided options and the standards of Chinese clinical practice for head and neck oncology, here are the answers: **164. 【单项选择题】早期口咽癌如为分化差的癌或未分化的癌，且需要尽可能保留器官功能，首选（ C ）。** * **Rationale:** For early-stage (T1-2, N0-1) oropharyngeal cancer that is poorly differentiated or undifferentiated, the primary treatment goal is often organ preservation due to the critical functions of the oroph…	C	1	These questions focus on the multidisciplinary treatment decisions for different clinical scenarios involving early-stage or recurrent oropharyngeal and oral cavity cancers, requiring an understanding of functional preservation and salvage treatments. ### **Shared Options** | Option | Original Chinese | English Translation | | :---: | :---: | :--- | | **A** | 单纯手术 | Surgery alone | | **B** | 术前放射…	B	0	164. For **early-stage oropharyngeal cancer** that is poorly differentiated or undifferentiated, and where **organ function preservation** is important, the first choice is **B. Preoperative radiotherapy + radical surgery (术前放射治疗＋根治性手术)** — because this approach can shrink the tumor and allow more conservative surgery, preserving function. 165. For **exophytic, relatively large tongue cancer** wi…	C	1
Chapter 1	165	B	B	D	0		D	0		D	0		D	0		A	1
Chapter 1	166	A	A	A	1		A	1		D	0		D	0		D	0
Chapter 1	167	A	A	A	1		A	1		A	1		A	1		A	1
Chapter 1	168	D	D	D	1		D	1		D	1		D	1		D	1
Chapter 1	169	B	B	B	1		B	1		B	1		B	1		B	1
Chapter 1	170	E	E	E	1	170. E 171. E 172. C	E	1		E	1	These questions test the knowledge of common biological and clinical characteristics, including spread patterns and histology, associated with different subsites of laryngeal and pharyngeal cancer. ### **Shared Options** | Option | Original Chinese | English Translation | | :---: | :---: | :--- | | **A** | 扁桃体癌 | Tonsil Cancer | | **B** | 声门上癌 | Supraglottic Carcinoma | | **C** | 声门下癌 | Subglotti…	E	1		B	0
Chapter 1	171	A	A	E	0		A	1		B	0		A	1		E	1
Chapter 1	172	D	D	C	0		D	1		D	1		D	1		D	1
Chapter 1	173	B	B	B	1	173. B 174. A 175. D	B	1		B	1		A	0	173. Clinically, the **upper and lower pharynx (上下咽)** are typically divided anatomically as **A. Piriform sinus, Waldeyer’s ring, lateral pharyngeal wall, prevertebral region (梨状窝区、韦氏环区、咽侧壁区、椎前区)**. 174. According to **UICC (2002) staging**, the **four anatomical subregions of the oropharynx (口咽)** are **C. Anterior wall, roof, posterior wall, lateral wall (前壁、顶壁、后壁、侧壁)**. 175. Clinically, **lar…	A	0
Chapter 1	174	C	C	A	0		C	1		C	1		C	1		A	1
Chapter 1	175	D	D	D	1		D	1		D	1		D	1		D	1
Chapter 1	176	D	D	A	0	176. A 177. B 178. C	C	0	Based on the provided options and standard Chinese clinical practice for nasopharyngeal carcinoma (NPC), the answers are as follows: **176. 【单项选择题】鼻咽癌出现眶尖综合征的临床表现是（ C ）。** **Rationale:** Orbital apex syndrome in NPC typically involves the optic nerve first due to its location at the orbital apex, leading to initial vision impairment (视力障碍), followed by extraocular muscle paralysis (眼外肌麻痹) as othe…	A	0	These questions relate to the classic neurological paraneoplastic or invasion syndromes associated with advanced nasopharyngeal carcinoma (NPC), which are critical for recognizing disease extension. ### **Shared Options** | Option | Original Chinese | English Translation | | :---: | :---: | :--- | | **A** | 先眼外肌麻痹后视力障碍 | Oculomotor nerve palsy precedes visual impairment | | **B** | 患侧眼球固定，微外突 | I…	C	0	176. The clinical manifestation of **orbital apex syndrome (眶尖综合征)** in nasopharyngeal carcinoma is **C. Visual impairment first, followed by extraocular muscle paralysis (先视力障碍后眼外肌麻痹)** — because the optic nerve is affected early, then cranial nerves III, IV, and VI are involved. 177. The clinical manifestation of **superior orbital fissure syndrome (眶上裂综合征)** in nasopharyngeal carcinoma is **B.…	D	1
Chapter 1	177	B	B	B	1		B	1		B	1		B	1		E	1
Chapter 1	178	C	C	C	1		A	0		C	1		D	0		E	1
Chapter 2	1	E	E	E	1		E	1		E	1		E	1		E	1
Chapter 2	2	A	A	A	1		A	1		A	1		C	0	肺癌患者行X线检查时，必须同时行胸部正位片和胸部侧位片检查，加做胸部侧位片，可使肺癌的检出率增加（ ）。 A. 7% B. 1% C. 5% D. 3% E. 9%	C	0
Chapter 2	3	E	E	E	1		E	1		D	0	Based on the biological behavior of the tumor and standard oncological guidelines (CSCO/NCCN): **Correct Answer: D** **Translation:** **D. Primarily Chemotherapy (以化疗为主)** ### **Rationale** 1. **Biological Behavior:** Small Cell Lung Cancer (SCLC) is a highly aggressive tumor characterized by **rapid growth** and **early systemic metastasis**. By the time of diagnosis, it is considered a systemic…	D	0	小细胞肺癌应当采取的综合治疗方式是（ ）。 A. 以分子靶向治疗为主 B. 以手术为主 C. 以放疗为主 D. 以化疗为主 E. 以化放疗为主	E	1
Chapter 2	4	A	A	A	1		A	1		A	1		A	1		D	1
Chapter 2	5	C	C	C	1		C	1		C	1		B	0	中央型肺癌发生部位是（ ）。 A. 细支气管开口以上 B. 主支气管开口以上 C. 段支气管开口以上 D. 叶支气管开口以上 E. 毛细支气管开口以上	D	1
Chapter 2	6	B	B	B	1		B	1		B	1		B	1		B	1
Chapter 2	7	B	B	B	1		B	1		B	1		B	1		B	1
Chapter 2	8	E	E	E	1		E	1		E	1		E	1		D	1
Chapter 2	9	C	C	C	1		A	0	小细胞肺癌的分期通常采用VALG（Veterans Administration Lung Group）标准，将疾病分为局限期和广泛期。局限期是指肿瘤局限于一侧胸腔，可以被一个放射野所覆盖，包括同侧肺门、纵隔和锁骨上淋巴结转移。而广泛期则指肿瘤超出局限期范围，包括恶性胸腔积液、心包积液、对侧肺或淋巴结转移、远处转移等。 分析选项： - **A. 少量胸腔积液**：如果胸腔积液为恶性（经细胞学证实），即使少量，也属于广泛期，因此不包括在局限期内。 - **B. 同侧纵隔淋巴结转移**：属于区域淋巴结转移，通常包括在局限期内。 - **C. 同侧膈肌侵犯**：膈肌是胸腔的一部分，同侧膈肌侵犯仍被视为局部侵犯，包括在局限期内。 - **D. 同侧锁骨上淋巴结转移**：属于区域淋巴结转移，包括在局限期内。 - **E. 轻度上腔静脉压迫综合征**：如果仅由于纵隔淋巴结肿大引起，且可被包含在一个放…	A	0	根据小细胞肺癌（SCLC）的经典两期分期法（VALG标准）以及现代的TNM分期原则： **正确答案：A** **Translation:** **A. Small pleural effusion (少量胸腔积液)** ### **Rationale** 1. **局限期（Limited Stage Disease, LSD）定义：** * SCLC的局限期是指肿瘤局限于**一侧胸腔**，且区域淋巴结（包括同侧纵隔、同侧肺门、同侧和对侧锁骨上）可以被纳入一个**合理的、可耐受的**放射治疗野内。 * **纳入范围：** T1-4, N1-3（仅限同侧及对侧锁骨上/纵隔，但不包括远处转移）。因此，选项 B、C、D、E 描述的病变均可被纳入局限期。 2. **排除因素（Extensive Stage Disease, ESD）：** * **胸腔积液（Pleural Effusion）：**…	D	0	小细胞肺癌局限期不包括（ ）。 A. 少量胸腔积液 B. 同侧纵隔淋巴结转移 C. 同侧膈肌侵犯 D. 同侧锁骨上淋巴结转移 E. 轻度上腔静脉压迫综合征	D	1
Chapter 2	10	A	A	D	0	D. Oat cell type	D	0	小细胞肺癌（SCLC）的病理类型主要基于细胞形态，其中最常见的类型是燕麦细胞型（也称为小细胞型），占小细胞肺癌的绝大多数（约70%-80%）。燕麦细胞型的特征是小而圆的细胞，胞质稀少，核深染，类似燕麦颗粒。 其他选项分析： - **A. 中间细胞型**：细胞稍大，形态介于燕麦细胞和大型细胞之间，但较少见。 - **B. 大细胞型**：通常是非小细胞肺癌（NSCLC）的一种类型，不属于小细胞肺癌。 - **C. 癌肉瘤**：是一种混合性肿瘤，包含癌和肉瘤成分，非常罕见，与小细胞肺癌无关。 - **E. 混合细胞型**：指小细胞肺癌与其他类型（如腺癌或鳞癌）混合，但这不是最常见的类型。 因此，小细胞肺癌最多见的病理类型是**D. 燕麦细胞型**。	D	0	根据肺癌的组织病理学分类（特别是小细胞肺癌的经典形态学描述）： **正确答案：D** **Translation:** **D. Oat cell type (燕麦细胞型)** ### **Rationale** 1. **病理学同义词：** 小细胞肺癌（SCLC）在组织病理学上因其细胞体积小、胞浆稀少、细胞核深染且常呈梭形或梭形核模压，形似燕麦，故又被称为**燕麦细胞癌（Oat cell carcinoma）**。 2. **最常见类型：** 燕麦细胞型是小细胞肺癌中最具典型性和最常见的病理类型。在现代 WHO 分类中，虽然名称统一为“小细胞肺癌”，但其最主要和最常见的形态学基础是燕麦细胞型。 3. **排除其他选项：** * **B. 大细胞型（Large cell type）：** 现已被归类为**大细胞神经内分泌癌（LCNEC）**，属于非小细胞肺癌（NSCLC）范畴。 * **…	D	0	根据肺癌的组织病理学分类（特别是小细胞肺癌的经典形态学描述）： **正确答案：D** **Translation:** **D. Oat cell type (燕麦细胞型)** ### **Rationale** 1. **病理学同义词：** 小细胞肺癌（SCLC）在组织病理学上因其细胞体积小、胞浆稀少、细胞核深染且常呈梭形或梭形核模压，形似燕麦，故又被称为**燕麦细胞癌（Oat cell carcinoma）**。 2. **最常见类型：** 燕麦细胞型是小细胞肺癌中最具典型性和最常见的病理类型。在现代 WHO 分类中，虽然名称统一为“小细胞肺癌”，但其最主要和最常见的形态学基础是燕麦细胞型。 3. **排除其他选项：** * **B. 大细胞型（Large cell type）：** 现已被归类为**大细胞神经内分泌癌（LCNEC）**，属于非小细胞肺癌（NSCLC）范畴。 * **…	D	0
Chapter 2	11	B	B	B	1		B	1		B	1		B	1		B	1
Chapter 2	12	D	D	D	1		D	1		D	1		C	0	肺癌患者放疗过程中出现急性放射性食管炎的时间是（ ）。 A. DT40～60Gy左右 B. DT10～30Gy左右 C. DT30～50Gy左右 D. DT20～40Gy左右 E. DT50～70Gy左右	A	0
Chapter 2	13	B	B	B	1		B	1		B	1		B	1		B	1
Chapter 2	14	C	C	C	1		C	1		C	1		C	1		C	1
Chapter 2	15	D	D	D	1		D	1		D	1		D	1		D	1
Chapter 2	16	E	E	E	1		E	1		D	0	恶性胸膜间皮瘤的根治性手术主要有两种方式：胸膜外全肺切除术（Extrapleural Pneumonectomy, EPP）和胸膜切除/剥皮术（Pleurectomy/Decortication, P/D）。 在讨论“根治性手术”的范围时，应参考最激进的或现代提倡的模式。 1. **EPP（胸膜外全肺切除术）：** 范围最广。包括患侧全肺（D）、患侧胸膜（B）、膈肌（A）、部分心包（C）及区域淋巴结（E）。 2. **P/D（胸膜切除/剥皮术）：** 现代外科治疗趋向 P/D，因为它能最大限度地保护患者的肺功能，同时仍具有根治性。 * **P/D 的范围：** 患侧胸膜（B）、部分膈肌（A）、部分心包（C）、区域淋巴结（E）。 * **P/D 的保留：** **保留了全肺（D）**。 鉴于 EPP 的高致死率，以及 P/D 在保证生存率的同时保护了器官功能，P/D 被认为是现代恶性胸膜间…	E	1		E	1
Chapter 2	17	D	D	D	1		D	1		D	1		D	1		D	1
Chapter 2	18	C	C	C	1		C	1		C	1		C	1		E	0
Chapter 2	19	B	B	B	1		B	1		B	1		B	1		B	1
Chapter 2	20	A	A	C	0	由于题目中提到“X线图像如下”，但实际并未提供图像，因此无法直接根据影像判断。然而，结合临床常见情况和题干信息： 患者为57岁男性（肺癌高发人群） 主诉为“反复咳嗽咳痰月余”——这是中央型肺癌的典型症状，因为肿瘤位于大气道，容易引起刺激性咳嗽、阻塞性肺炎等 外周型肺癌通常早期无症状，多在体检时偶然发现 在没有图像的情况下，依据临床表现+常见考点逻辑，最可能的诊断是： C. 中央型肺癌	C	0	基于患者男性、57岁、反复咳嗽咳痰月余的临床表现，以及X线图像（虽未提供，但根据常见临床经验推理），最可能的诊断是**C. 中央型肺癌**。以下是详细分析： - **中央型肺癌**：通常起源于主支气管或叶支气管，早期即可引起气道刺激或阻塞，导致反复咳嗽、咳痰等症状。X线图像常显示肺门肿块、阻塞性肺炎或肺不张等特征。患者年龄57岁属于肺癌高发年龄段，且症状持续月余，符合中央型肺癌的临床表现。 其他选项可能性较低： - **A. 外周型肺癌**：多发生于肺周边，早期常无症状，或症状较轻，较少引起持续咳嗽咳痰。 - **B. 肺结核瘤**：通常伴有结核中毒症状（如低热、盗汗、消瘦），且X线多表现为孤立性结节，但患者无相关症状描述。 - **D. 肺转移瘤**：通常有原发肿瘤病史，且多表现为多发性结节，患者无相关病史。 - **E. 胸腺瘤**：位于前纵隔，可能引起咳嗽等压迫症状，但较少见，且X…	C	0	尽管无法查看随附的 X 线图像，但根据患者的临床症状和头颈部肿瘤的常见表现模式，可以进行推断： **正确答案：C** **Translation:** **C. Central Lung Cancer (中央型肺癌)** ### **Rationale** 1. **症状匹配（Symptom Correlation）：** * **咳嗽、咳痰（Cough/Sputum）：** 中央型肺癌起源于主支气管、叶支气管或段支气管等**大支气管**。肿瘤对这些气管黏膜的刺激或造成气道阻塞，是导致患者出现持续性咳嗽、咳痰（甚至肺不张、阻塞性肺炎）的最常见原因。 * **周边型肺癌（A）**通常起源于细支气管或肺实质，早期很少有咳嗽症状，常为偶然发现。 2. **影像学推断（Radiological Inference）：** * **中央型肺癌**的 X 线表现通常是**肺门影增大**，或伴有**阻…	C	0	根据题干提示： * 患者男性，57岁，**反复咳嗽咳痰**，持续**月余** * X线提示（虽然图像未提供，但结合症状和题目常规考点） 分析： 1. **外周型肺癌**：多位于肺外周，多为无症状或偶然发现，咳嗽咳痰不典型。 2. **肺结核瘤**：常有结核病史，症状慢性，X线常见空洞或钙化灶。 3. **中央型肺癌**：常位于**大支气管或主支气管**，症状包括**咳嗽、咳痰、痰中带血、反复肺部感染**。 4. **肺转移瘤**：多为多发、圆形结节，症状轻微。 5. **胸腺瘤**：多位于前纵隔，胸片显示纵隔影，不表现为咳嗽咳痰的肺部病灶。 ✅ 综合考虑：**57岁男性，中老年，反复咳嗽咳痰，中央型肺癌最符合**。 **答案：C. 中央型肺癌**	C	0
Chapter 2	21	C	C	C	1		C	1		C	1		C	1		C	1
Chapter 2	22	D	D	B	0	虽然题干中提到“CT图像如下”，但实际并未提供图像。因此，需结合临床信息和常见考题逻辑进行合理推断。 患者信息： 男性，54岁（肺癌高发年龄）； 反复咳嗽、咳痰持续3个月（慢性呼吸道症状，警惕恶性肿瘤）； 症状持续时间较长，且无明确感染诱因或发热等急性表现，不支持普通肺炎或肺脓肿； 在没有其他系统性疾病或结核接触史的前提下，需高度怀疑肺癌。 在选项中： A. 肺结核：通常伴有低热、盗汗、乏力等结核中毒症状，影像多见于上叶尖后段或下叶背段，但不能完全排除； B. 中央型肺癌：常表现为刺激性咳嗽、咳痰、阻塞性肺炎或肺不张，症状持续，符合本例； C. 肺脓肿：通常有高热、大量脓臭痰，病程较急，与“反复3月”不符； D. 外周型肺癌：早期常无症状，多为体检发现，若出现症状，多因压迫或转移； E. 肺炎：一般起病较急，有发热、白细胞升高等，抗生素治疗有效，不太可能持续3个月未愈而无其他说明。 综合…	B	0	根据患者男性、54岁、反复咳嗽咳痰3个月的临床表现，结合CT图像（虽未提供，但基于常见临床经验推理），最有可能的诊断是**B. 中央型肺癌**。以下是详细分析： - **中央型肺癌**：通常起源于主支气管或叶支气管，早期即可引起气道刺激或阻塞，导致反复咳嗽、咳痰等症状。患者年龄54岁属于肺癌高发年龄段，症状持续3个月，符合中央型肺癌的慢性进展特点。CT图像常显示肺门肿块、支气管狭窄或阻塞性肺炎等特征，支持该诊断。 其他选项可能性较低： - **A. 肺结核**：通常伴有结核中毒症状（如低热、盗汗、消瘦），但患者无相关描述，且肺结核的咳嗽多伴有咯血或午后发热，与本例不完全匹配。 - **C. 肺脓肿**：通常有急性感染史，如高热、咳大量脓臭痰，CT可能显示空洞伴液平，但患者症状为反复性且无急性表现，可能性低。 - **D. 外周型肺癌**：多位于肺周边，早期常无症状或症状轻微，咳嗽较少持续…	B	0	尽管无法查看随附的 CT 图像，但根据患者的年龄和临床症状，可以进行推断： **正确答案：B** **Translation:** **B. Central Lung Cancer (中央型肺癌)** ### **Rationale** 1. **高危人群及病程：** 患者 54 岁，处于肺癌高发年龄段。咳嗽咳痰持续 3 个月，提示病程为慢性或恶性。 2. **症状匹配：** * **咳嗽、咳痰：** 中央型肺癌起源于主支气管或叶支气管，肿瘤对气道的刺激或阻塞是导致患者出现持续性**咳嗽、咳痰**或**阻塞性肺炎**的最常见原因。 * **外周型肺癌（D）**：早期通常无症状，很少以咳嗽为主诉。 3. **排除感染：** * **肺脓肿（C）/肺炎（E）**：这些是急性感染性疾病，通常伴有发热，症状更为急剧，且通常在数周内通过抗生素治疗得到缓解。持续 3 个月的反复症状不符合典型肺炎或肺…	B	0	根据题干分析： * 男性，54岁 * 反复咳嗽咳痰 3 个月 * CT 线提示（虽然未见图，但根据临床典型表现分析） 分析各选项： 1. **肺结核**：慢性咳嗽，可有咳痰、低热，但CT多见空洞、纤维条索影、上叶偏多；题干未提示这些特征。 2. **中央型肺癌**：常发生在大支气管，症状为咳嗽、咳痰、血痰，CT显示支气管阻塞或肺段塌陷，常伴肺不张。 3. **肺脓肿**：多为急性起病，伴高热、脓性痰，CT显示空洞伴液平面，症状急性，题干为慢性 3 个月，不符合典型脓肿表现。 4. **外周型肺癌**：多为单发结节，早期无症状或轻微咳嗽，CT多见孤立结节或团块影，咳痰不明显。 5. **肺炎**：多为急性起病，伴发热，CT见实变或磨玻璃影，3 个月反复症状不典型。 ✅ **结论**：男性中年，慢性咳嗽咳痰 3 个月，CT提示病变位于支气管，最符合 **中央型肺癌** 特征。 **答案：B.…	D	1
Chapter 2	23	E	E	E	1		E	1		E	1		E	1		E	1
Chapter 2	24	A	A	A	1		A	1		A	1		A	1		A	1
Chapter 2	25	D	D	D	1		D	1		A	0	Based on the clinical vignette and the requirements of the Chinese Intermediate Professional Title Examination, here are the answers in English, strictly adhering to standard Chinese radiation oncology and oncology guidelines. --- ## 🇨🇳 Clinical Vignette Translation and Analysis * **Patient:** Female, 57 years old, Lung Adenocarcinoma. * **Imaging Findings:** * **Primary Tumor:** Right upper lobe…	D	1	Let’s analyze this case systematically according to **Chinese lung cancer guidelines (CSCO 2024)** and standard **intermediate-level radiation oncology knowledge**. --- ### 🩺 **Case Summary** * **Female, 57 years old** * **Symptoms:** Cough, chest tightness × 0.5 month, worsening 2 days * **Imaging:** * Chest CT: Right upper lobe **peripheral mass**, enlarged mediastinal lymph nodes, moderate rig…	D	1
Chapter 2	26	E	E	E	1		E	1		E	1		A	0		C	1
Chapter 2	27	E	E	E	1		E	1		E	1		E	1		E	1
Chapter 2	28	C	C	C	1		C	1		C	1		C	1		C	1
Chapter 2	29	A	A	A	1		A	1		A	1		A	1		A	1
Chapter 2	30	D	D	D	1		D	1		D	1		D	1		D	1
Chapter 2	31	A	A	A	1		A	1		E	0	Based on the clinical vignette and the requirements of the Chinese Intermediate Professional Title Examination, here are the answers in English, strictly adhering to standard Chinese radiation oncology and oncology guidelines. --- ## 🇨🇳 Clinical Vignette Translation and Analysis * **Patient:** Male, 46 years old. * **Diagnosis:** Small Cell Carcinoma (SCLC) of the right upper lobe, seen at the br…	C	0	Let’s analyze this case in full accordance with **CSCO Small Cell Lung Cancer Guidelines (2024)** and **Chinese radiation oncology exam standards**. --- ### 🩺 **Case Summary** * **Male, 46 years old** * **Symptom:** Dry cough × 6 months * **Findings:** Right upper lobe mass * **Bronchoscopic biopsy:** **Small cell carcinoma** * **Imaging:** No distant metastases on head MRI, abdominal ultrasound,…	D	0
Chapter 2	32	E	E	E	1		E	1		E	1		E	1		D	0
Chapter 2	33	D	D	D	1		D	1		D	1		D	1		D	1
Chapter 2	34	C	C	C	1		C	1		C	1		C	1		C	1
Chapter 2	35	B	B	B	1	Question 35: Correct answer: B. 左上肺高分化鳞癌cT1N0M0 Explanation (per AJCC/UICC 8th edition, adopted in China): Tumor size: 2 cm in diameter, located in left upper lobe No mediastinal lymphadenopathy on CT → N0 No distant metastases (brain MRI, abdominal US, bone scan negative) → M0 Clinical staging (cTNM) is used because the patient has not undergone surgery yet; diagnosis is based on imaging and bro…	B	1	### **Answer to Question 35** **Answer: B. 左上肺高分化鳞癌cT1N0M0** **Analysis:** Based on the pre-treatment evaluation, the clinical staging (cTNM) is determined. The tumor size is 2 cm, which falls under T1 (≤3 cm) according to the AJCC 8th edition staging system for lung cancer. There is no evidence of lymph node involvement (N0) or distant metastasis (M0) based on the CT scan, head MRI, abdominal ul…	B	1	Based on the clinical vignette and the requirements of the Chinese Intermediate Professional Title Examination, here are the answers in English, strictly adhering to standard Chinese radiation oncology and oncology guidelines. --- ## 🇨🇳 Clinical Vignette Translation and Analysis * **Patient:** Male, 62 years old, 35-year smoking history. * **Diagnosis:** High-differentiated Squamous Cell Carcinom…	B	1	Let’s analyze the case step by step according to **CSCO Lung Cancer Guidelines (2024)** and the **Chinese Intermediate Radiation Oncology exam framework**. --- ### 🩺 **Case Summary** * **Male, 62 years old** * **Smoker:** 35 years * **Imaging:** Left upper lobe mass, ~2 cm in diameter * **No mediastinal lymphadenopathy** * **Pathology:** Well-differentiated squamous cell carcinoma * **No distant …	C	1
Chapter 2	36	A	A	A	1		A	1		B	0		C	0		C	0
Chapter 2	37	C	C	D	0		D	0		D	0		D	0		B	1
Chapter 2	38	A	A	A	1		A	1		A	1		A	1		A	1
Chapter 2	39	B	B	D	0	Question 39: Correct answer: D. 脊髓MRI Explanation (per Chinese oncology and neurology guidelines): The patient has metastatic lung adenocarcinoma with known T9, T10 vertebral body destruction and additional bone metastases. He now presents with acute onset of unilateral limb weakness — a neurological emergency in a cancer patient with spinal metastases. This raises high suspicion for spinal cord …	B	1		D	0	## 🇨🇳 Clinical Vignette Translation and Analysis * **Patient:** Male, 63 years old. * **Chief Complaint:** Chest and back pain for 3+ months, worsening for 1 day. * **Diagnosis (Biopsy):** Low-differentiated Adenocarcinoma (Lung Cancer). * **Staging:** Right upper lung mass, enlarged mediastinal lymph nodes, and multiple **bone metastases** (T9, T10, L1 vertebrae, right 5th rib). * **Overall Stag…	B	1		B	1
Chapter 2	40	D	D	D	1		D	1		D	1		D	1		E	1
Chapter 2	41	D	D	B	0		D	1		B	0		D	1		E	0
Chapter 2	42	C	C	C	1		C	1		C	1		C	1		C	1
Chapter 2	43	E	E	E	1	43. E 44. B 45. B	E	1		E	1		E	1	43. The histological type of lung cancer that is **highly malignant and prone to metastasis** is **E. Small cell carcinoma (小细胞癌)** — it grows rapidly and often presents with early widespread metastases. 44. The histological type that is predominantly **central-type lung cancer (中央型肺癌)** is **B. Squamous cell carcinoma (鳞状细胞癌)** — it often arises in the larger bronchi near the hilum. 45. The **mo…	E	1
Chapter 2	44	B	B	B	1		B	1		B	1		B	1		E	1
Chapter 2	45	D	D	B	0		D	1		D	1		B	0		D	1
Chapter 2	46	C	C	C	1	46. C 47. A 48. D	C	1		C	1	These questions focus on the diagnostic and staging procedures used in the workup of lung cancer, emphasizing the utility and choice of invasive methods. ### **Shared Options** | Option | Original Chinese | English Translation | | :---: | :---: | :--- | | **A** | 胸腔镜 | Thoracoscopy (VATS) | | **B** | 纤维支气管镜 | Fiberoptic Bronchoscopy (FOB) | | **C** | 纵隔镜 | Mediastinoscopy | | **D** | 经皮肺穿刺活检 | Pe…	C	1	46. An important tool for **lung cancer staging** that can also help differentiate difficult thoracic diseases is **C. Mediastinoscopy (纵隔镜)** — it allows direct sampling of mediastinal lymph nodes for accurate staging. 47. For patients with **malignant pleural effusion** not diagnosed after non-invasive tests, the recommended method for qualitative diagnosis is **A. Thoracoscopy (胸腔镜)** — it pro…	B	0
Chapter 2	47	A	A	A	1		A	1		A	1		A	1		E	1
Chapter 2	48	E	E	D	0		E	1		D	0		D	0		D	1
Chapter 2	49	B	B	B	1		B	1		B	1		B	1		B	1
Chapter 2	50	C	C	C	1		C	1		C	1		C	1		C	1
Chapter 2	51	A	A	A	1		A	1		A	1		A	1		A	1
Chapter 2	52	A	A	A	1		D	0	*** **52. 局部晚期NSCLC的姑息性照射剂量为（ D ）。** **Rationale:** For palliative radiotherapy in locally advanced NSCLC, the goal is to alleviate symptoms such as pain, bleeding, or obstruction. A moderate dose is used to achieve symptom control while minimizing treatment time and toxicity. The typical dose range in Chinese clinical practice is **30-40 Gy** (D), often delivered in 10-15 fractions. **53. 不能耐受手术…	B	0	These questions concern the appropriate radiation doses used in the treatment of Non-Small Cell Lung Cancer (NSCLC), differentiating between palliative and definitive (radical) intent. ### **Shared Options** | Option | Dose Range (Gy) | | :---: | :---: | | **A** | 50–60 Gy | | **B** | 40–50 Gy | | **C** | 20–30 Gy | | **D** | 30–40 Gy | | **E** | 60–70 Gy | *** ### **Multiple Choice Questions & A…	D	0	52. The **palliative radiotherapy dose** for **locally advanced NSCLC (局部晚期非小细胞肺癌)** is **D. 30–40 Gy (30～40Gy)** — sufficient to relieve symptoms while minimizing toxicity. 53. The **radical radiotherapy dose** for **early-stage NSCLC in patients who cannot tolerate or refuse surgery (早期NSCLC根治性放疗)** is **E. 60–70 Gy (60～70Gy)** — aiming for curative intent with conventional fractionation. ✅ **A…	C	0
Chapter 2	53	E	E	E	1		E	1		E	1		E	1		E	1
Chapter 2	54	D	D	D	1		D	1	Based on standard Chinese clinical practice for lung cancer radiotherapy, the answers are as follows: - **54. 晚期NSCLC脑转移的照射剂量为（ D ）。** **Rationale:** For palliative whole-brain radiotherapy (WBRT) in patients with brain metastases from advanced NSCLC, the standard dose in Chinese guidelines is **30-40 Gy** (D), typically delivered in 10-15 fractions. This regimen effectively alleviates neurologic…	B	0	These questions address the specific radiation dose ranges used for palliative brain metastases and for definitive local control in Small Cell Lung Cancer (SCLC). ### **Shared Options** | Option | Dose Range (Gy) | | :---: | :---: | | **A** | 50–60 Gy | | **B** | 20–30 Gy | | **C** | 40–50 Gy | | **D** | 30–40 Gy | | **E** | 60–70 Gy | *** ### **Multiple Choice Questions & Answers** #### **Q54.**…	C	0	54. The **radiotherapy dose for brain metastases from advanced NSCLC (晚期NSCLC脑转移)** is **C. 40–50 Gy (40～50Gy)** — typically delivered as whole-brain radiotherapy in conventional fractionation. 55. The **local radiotherapy dose for limited-stage SCLC (局限期小细胞肺癌)** is **A. 50–60 Gy (50～60Gy)** — usually delivered with concurrent chemotherapy for curative intent. ✅ **Answers:** 54. C 55. A	B	0
Chapter 2	55	A	A	A	1		E	0		C	0		A	1		B	0
Chapter 3	1	E	E	E	1		B	0	原发纵隔淋巴瘤通常起源于前纵隔的淋巴组织，特别是胸腺区域，因此多位于前上纵隔。这与常见的病理类型如原发纵隔大B细胞淋巴瘤（PMBCL）相符，该类型好发于前上纵隔。其他纵隔区域如中纵隔、后纵隔等较少见原发淋巴瘤。 因此，正确答案是 **B. 前上纵隔**。	B	0	根据纵隔淋巴瘤的临床和解剖学分布规律： **正确答案：B** **Translation:** **B. Anterior superior mediastinum (前上纵隔)** ### **Rationale** 1. **解剖学基础：** * 纵隔淋巴瘤，特别是两种最常见的类型——**原发纵隔大 B 细胞淋巴瘤 (PMBCL)** 和 **T 淋巴母细胞淋巴瘤 (T-LBL)**，均起源于胸腺和淋巴组织。 * **前上纵隔（Anterior superior mediastinum）**正是胸腺和胸骨后大血管所在的区域，是淋巴瘤最容易发生的部位。 2. **发病率：** * 大约 50% 的 Hodgkin 淋巴瘤和大部分原发纵隔淋巴瘤都位于前上纵隔区。 3. **排除其他选项：** * **A. 下后纵隔区：** 常见于神经源性肿瘤、食管肿瘤或膈疝。 * **E. 中纵隔区：*…	B	0	根据纵隔淋巴瘤的临床和解剖学分布规律： **正确答案：B** **Translation:** **B. Anterior superior mediastinum (前上纵隔)** ### **Rationale** 1. **解剖学基础：** * 纵隔淋巴瘤，特别是两种最常见的类型——**原发纵隔大 B 细胞淋巴瘤 (PMBCL)** 和 **T 淋巴母细胞淋巴瘤 (T-LBL)**，均起源于胸腺和淋巴组织。 * **前上纵隔（Anterior superior mediastinum）**正是胸腺和胸骨后大血管所在的区域，是淋巴瘤最容易发生的部位。 2. **发病率：** * 大约 50% 的 Hodgkin 淋巴瘤和大部分原发纵隔淋巴瘤都位于前上纵隔区。 3. **排除其他选项：** * **A. 下后纵隔区：** 常见于神经源性肿瘤、食管肿瘤或膈疝。 * **E. 中纵隔区：*…	B	1
Chapter 3	2	A	A	A	1		A	1		A	1		A	1		C	0
Chapter 3	3	B	B	B	1		B	1		B	1		B	1		B	1
Chapter 3	4	A	A	A	1		A	1		A	1		A	1		A	1
Chapter 3	5	B	B	B	1		B	1		B	1		B	1		E	0
Chapter 3	6	B	B	B	1		B	1		B	1		B	1		B	1
Chapter 3	7	A	A	A	1		A	1		A	1		A	1		E	1
Chapter 3	8	D	D	D	1		E	0	根据患者临床表现（头面部肿胀半月）和胸部CT结果（前上纵隔下部占位性病变），最可能的诊断是**E. 恶性淋巴瘤**。以下是详细分析： - **头面部肿胀**是上腔静脉综合征（SVCS）的典型表现，通常由纵隔肿瘤压迫上腔静脉引起。恶性淋巴瘤是前纵隔常见肿瘤之一，尤其在年轻成人中，易迅速生长并导致上腔静脉综合征。 - **前上纵隔下部**是恶性淋巴瘤的好发部位，其他前纵隔肿瘤如胸腺瘤、畸胎类肿瘤等也可发生，但恶性淋巴瘤更常引起急性压迫症状。 - 其他选项可能性较低： - **A. 神经源性肿瘤**：多位于后纵隔，很少引起上腔静脉综合征。 - **B. 胸内甲状腺肿**：通常位于前上纵隔，但多见于老年人，且头面部肿胀不是其主要症状。 - **C. 畸胎类肿瘤**：可位于前纵隔，但多无症状或生长缓慢，较少引起急性上腔静脉综合征。 - **D. 胸腺肿瘤**：可位于前纵隔，但通常伴有重症肌无力等其…	E	0	根据患者的临床症状和影像学定位： 1. **临床症状：** **头面部肿胀**是典型的**上腔静脉综合征（SVC Syndrome）**的表现。SVC 综合征提示肿瘤体积大，生长迅速，且位置靠近 SVC，对血管造成压迫。 2. **解剖定位：** **前上纵隔**是胸腺、畸胎瘤和淋巴瘤最常见的部位。 3. **肿瘤侵袭性与年龄匹配：** * **胸腺肿瘤（D）**：虽然在前纵隔常见，但通常生长缓慢，且高发年龄在 40 岁以上。 * **畸胎类肿瘤（C）**：多为良性，生长缓慢，不常引起急性 SVC 综合征。 * **恶性淋巴瘤（E）**：特别是 **T 淋巴母细胞淋巴瘤**或**原发纵隔大 B 细胞淋巴瘤**，常见于 **青壮年（<40 岁）**。这些肿瘤具有**生长迅速**和**体积巨大**的特征，是引起急性 SVC 综合征的最常见病因。 综合年龄、症状的急性发作性和肿瘤的部位，**恶…	D	1		D	1
Chapter 3	9	E	E	E	1		E	1		E	1		E	1		E	1
Chapter 3	10	D	D	D	1		D	1		D	1		D	1		D	1
Chapter 3	11	B	B	B	1		B	1		B	1		B	1		B	1
Chapter 4	1	C	C	C	1		C	1		C	1		C	1		C	1
Chapter 4	2	C	C	C	1		C	1		C	1		C	1		C	1
Chapter 4	3	B	B	B	1		B	1		B	1		B	1		B	1
Chapter 4	4	A	A	A	1		A	1		A	1		A	1		A	1
Chapter 4	5	A	A	A	1		A	1		A	1		A	1		A	1
Chapter 4	6	B	B	B	1		B	1		B	1		B	1		B	1
Chapter 4	7	D	D	D	1		D	1		D	1		D	1		D	1
Chapter 4	8	D	D	D	1		D	1		D	1		D	1		D	1
Chapter 4	9	A	A	A	1		A	1		A	1		A	1		E	1
Chapter 4	10	C	C	C	1		C	1		C	1		C	1		C	1
Chapter 4	11	C	C	C	1		C	1		C	1		C	1		C	1
Chapter 4	12	A	A	A	1		A	1		A	1		C	0	The question asks for the **inappropriate measure** for **acute obstruction due to left-sided colon cancer**. Let’s analyze each option: **A. “Gastrointestinal decompression first, then left hemicolectomy once obstruction relieved”** * Appropriate. **Initial decompression stabilizes the patient** and allows elective surgery. **B. “Correct water, electrolytes, and acid-base imbalance”** * Appropri…	A	1
Chapter 4	13	D	D	D	1		D	1		D	1		B	0	The question asks for the factor **most closely associated with primary liver cancer (hepatocellular carcinoma, HCC)**. Let’s analyze each option: **A. Drinking water contamination** * Not a primary cause of HCC. **B. Liver cirrhosis** * Correct. Cirrhosis (from any cause, especially viral hepatitis B or C) is the **most important predisposing factor** for HCC. **C. Radiation exposure** * Not a c…	D	1
Chapter 4	14	A	A	A	1		A	1		A	1		A	1		A	1
Chapter 4	15	C	C	C	1		C	1		C	1		C	1		C	1
Chapter 4	16	A	A	A	1		A	1		A	1		E	0	16. 原发性肝癌按大体形态分型下述错误的是（ ）。 A. 结节型易发生癌结节破裂出血 B. 巨块型癌直径＞10cm C. 巨块型易发生坏死引起肝破裂 D. 孤立的直径＜5cm的癌结节称为小肝癌 E. 弥漫型往往因肝功能衰竭而死亡	B	0
Chapter 4	17	C	C	C	1		C	1		E	0	原发性肝癌的临床特点错误的是（ ）。 A. 癌块侵犯肝门胆管引起黄疸 B. 肿块增长迅速，肝包膜被牵拉引起疼痛 C. 门脉外癌栓可以产生血管杂音 D. 门脉内癌栓可导致门脉高压 E. 肿瘤生长缓慢，可以无痛	E	0	The question asks for the **incorrect clinical feature** of primary liver cancer (HCC). Let’s analyze each option: **A. Tumor invading porta hepatis bile ducts causes jaundice** * Correct. HCC can invade the bile ducts at the hepatic hilum, leading to **obstructive jaundice**. **B. Rapid tumor growth stretches Glisson’s capsule causing pain** * Correct. Rapid expansion can cause **right upper qua…	C	1
Chapter 4	18	A	A	C	0	正确答案是：C. 70%～90%	C	0	原发性肝细胞癌的AFP（甲胎蛋白）阳性率约为70%～90%。AFP是诊断肝细胞癌的重要肿瘤标志物，但并非所有患者都升高，其阳性率受肿瘤大小、分期等因素影响。选项B（100%）显然错误，因为部分肝细胞癌患者AFP不升高；选项A（60%～70%）和E（50%～60%）偏低；选项D（80%～90%）接近，但70%～90%更广泛接受。 因此，正确答案是C。 \boxed{\text{C}}	C	0	根据原发性肝细胞癌（HCC）的临床肿瘤标志物检测数据： **正确答案：C** **Translation:** **C. 70%–90%** ### **Rationale** 1. **AFP 的作用：** **甲胎蛋白（Alpha-Fetoprotein, AFP）**是诊断肝细胞癌（HCC）最重要的血清肿瘤标志物。 2. **阳性率：** 尽管 AFP 具有高度的临床意义，但并非所有 HCC 患者都会出现 AFP 升高。其阳性率受到肿瘤大小、分化程度和病理亚型的影响。 * **统计范围：** 在中国等肝癌高发地区，总体 AFP 阳性率通常在 **70% 到 90%** 之间。大约有 10%～20% 的 HCC 患者 AFP 水平可能保持在正常范围内（即 AFP 阴性 HCC）。 3. **排除其他选项：** * **B. 100%：** 错误。AFP 阴性的 HCC 患者是存在的。…	C	0	The question asks for the **AFP (alpha-fetoprotein) positivity rate in primary hepatocellular carcinoma (HCC)**. * In Chinese clinical data and guidelines, **AFP is elevated in the majority of HCC patients**, but **not all**. * The commonly cited range for AFP positivity in HCC is **70%–90%**. ✅ **Answer: C** **Rationale:** AFP is a useful tumor marker for diagnosis and monitoring of HCC, but abo…	A	1
Chapter 4	19	C	C	C	1		C	1		C	1		C	1		C	1
Chapter 4	20	C	C	C	1		C	1		C	1		C	1		C	1
Chapter 4	21	A	A	A	1		A	1		A	1		A	1		E	1
Chapter 4	22	E	E	E	1		E	1		E	1		E	1		E	1
Chapter 4	23	E	E	E	1		E	1		E	1		E	1		E	1
Chapter 4	24	D	D	D	1		D	1		D	1		D	1		D	1
Chapter 4	25	A	A	A	1		A	1		A	1		A	1		A	1
Chapter 4	26	B	B	B	1		B	1		B	1		B	1		B	1
Chapter 4	27	B	B	B	1		B	1		B	1		D	0	本题答案是 **D. 黄疸**。 **解析：** 1. **胰腺癌首发症状特点**： * 胰腺癌尤其是**胰腺头部癌**最常早期累及胆总管，引起胆汁排泄障碍，导致**梗阻性黄疸**，因此黄疸常为最常见的首发症状； * 胰腺体尾部癌因远离胆管，早期症状不明显，往往以消瘦、乏力或腹痛为主。 2. **其他选项**： * 消瘦和乏力（A）、上腹痛（B）、消化道症状（C）、发热（E）多为胰腺癌进展后的表现，但不是首发症状。 ✅ **答案：D. 黄疸**	B	1
Chapter 4	28	B	B	B	1		C	0	胰腺癌首选的无创性检查方法是**C. CT**（计算机断层扫描）。增强CT能清晰显示胰腺肿块、周围血管侵犯和远处转移，是诊断和分期胰腺癌的首选影像学方法。其他选项如超声检查（B）常作为初步筛查工具，但易受肠道气体干扰；MRI（A）也可用于评估，但不如CT常用；X线钡餐造影（D）对胰腺癌诊断价值有限；肿瘤标记物CA199（E）是辅助诊断工具，但特异性不高，不能作为首选确诊方法。因此，CT是胰腺癌诊断中最可靠的无创性检查。	B	1		B	1		B	1
Chapter 4	29	D	D	D	1		D	1		B	0	根据胰腺癌的治疗原则和危及器官（OAR）的剂量限制： **正确答案：B** **Translation:** **B. 60 Gy / 30 fractions / 6 weeks** ### **Rationale** 1. **治疗目标与剂量范围：** 胰腺癌的同步放化疗（CCRT）主要用于**局部晚期不可切除（LAPC）**的患者，目的是局部控制肿瘤、缓解疼痛和延长生存期。 2. **标准剂量目标：** 由于胰腺毗邻重要器官（特别是十二指肠、胃、肝脏和肾脏），放疗剂量受到严格限制。尽管如此，为了追求最佳的局部控制率，标准治疗的总剂量目标定为 **50 Gy 至 60 Gy**。 3. **选项 B 的意义：** **60 Gy / 30 F**（每次 2 Gy）是传统分割下，胰腺癌局部根治性放疗所追求的**最高目标剂量**。这是在 IMRT 技术下，尽可能平衡局部疗效和十二指肠、胃…	E	0	本题答案是 **E. 44Gy/22F/5W**。 **解析：** 1. **胰腺癌同步放化疗背景**： * 胰腺癌由于解剖位置特殊（邻近肠管、胃、肝门静脉等重要器官），根治性高剂量放疗风险大。 * 同步放化疗通常采用中等剂量（**约40–45 Gy**），分次照射，结合化疗以提高局部控制率，同时减少周围组织损伤。 2. **各选项分析**： * **A、B（60–66 Gy）**：属于高剂量根治性放疗，胰腺周围组织难以耐受，不适用于同步放化疗。 * **C、D（40–50 Gy）**：40 Gy偏低，50 Gy略高，通常考虑安全剂量；但同步放化疗推荐为 **44 Gy/22F/5W**。 * **E（44Gy/22F/5W）**：最常用于胰腺癌同步放化疗的推荐剂量。 ✅ **答案：E. 44Gy/22F/5W**	D	1
Chapter 4	30	B	B	B	1		B	1		B	1		B	1		B	1
Chapter 4	31	B	B	B	1		B	1		B	1		B	1		B	1
Chapter 4	32	E	E	E	1		E	1		E	1		E	1		E	1
Chapter 4	33	D	D	D	1		D	1		D	1		D	1		D	1
Chapter 4	34	C	C	C	1		C	1		C	1		C	1		C	1
Chapter 4	35	C	C	C	1		C	1		C	1		C	1		C	1
Chapter 4	36	A	A	C	0	正确答案是：C. 肝血管瘤 解析： 题干关键信息： 男性，54岁 体检发现肝脏占位（无症状） 提到“MR图像如下”（虽未显示图像，但此类题目中若强调“体检发现”+“MR”，且选项包含肝血管瘤，则通常指向其典型影像表现） 为什么最可能是肝血管瘤？ 1. 临床特点高度提示良性病变： 无症状（体检偶然发现）； 无肝病背景（如乙肝、肝硬化、饮酒等）； 年龄在中年，肝血管瘤是最常见的成人良性肝脏肿瘤。 2. MRI 是诊断肝血管瘤的金标准影像方法： 肝血管瘤在 MRI 上具有非常典型的表现： T2WI 呈明显高信号（“灯泡征”）； 增强扫描呈“早出晚归”强化模式： 动脉期：边缘结节状强化； 门脉期及延迟期：向中心逐渐填充； 这种表现特异性极高，常可确诊而无需活检。 各选项分析： 选项 特点 是否符合 ------ ------ -------- A. 肝癌 多有乙肝/肝硬化背景；常有 AFP 升高…	C	0	根据患者临床表现（男性，54岁，体检发现肝脏占位，无症状）和MR图像（虽未提供，但基于常见临床经验），最有可能的诊断是**C. 肝血管瘤**。以下是详细分析： - **临床特点**：肝血管瘤是成年人中最常见的良性肝脏肿瘤，通常无症状，多在体检中偶然发现。患者年龄和性别（54岁男性）与肝血管瘤的好发人群相符，且无肝炎、肝硬化病史或相关症状（如腹痛、黄疸），支持良性病变的可能。 - **MR影像提示**：肝血管瘤在MRI上具有典型特征，如T2加权像上明显高信号（“灯泡征”），增强扫描呈边缘结节状强化并向中心填充，延迟期持续强化。这些特征有助于与恶性病变鉴别。 - **其他选项分析**： - **A. 肝癌**：通常与慢性肝病（如乙肝、肝硬化）相关，患者无症状且无风险因素提及，可能性较低；MRI常显示“快进快出”强化模式。 - **B. 肝肉瘤**：极为罕见，多表现为快速生长的肿块，常伴症状，…	A	1		C	0	根据题干分析： * **患者信息**：男性，54岁，体检发现**肝脏占位性病变**，无明显症状提示偶然发现。 * **MR影像特点（此类题为经典鉴别影像学题）**：若题干为典型病例，提示T2高信号、动脉期外周结节强化、延迟期中心充填。 **逐项分析：** 1. **肝癌（HCC）**：MR表现为“动脉期明显强化、门静脉期或延迟期快速洗脱”，即“快进快出”；多见于乙肝或肝硬化背景。 2. **肝肉瘤**：极罕见，影像不具特征性，常伴出血坏死。 3. **肝血管瘤**：良性肿瘤中最常见，MR表现**T2高信号明显（高于脾信号）**，增强扫描呈**外周结节样强化，延迟期逐渐向中心充填**——这是最典型的特征。 4. **肝腺瘤**：常见于年轻女性，使用避孕药史，影像强化快，但洗脱不如HCC明显。 5. **肝再生结节**：在肝硬化背景下出现，强化均匀，无肿瘤性血供特征。 ✅ **最可能诊断：C…	C	1
Chapter 4	37	E	E	E	1		E	1		E	1		E	1		E	1
Chapter 4	38	A	A	A	1		A	1		A	1		A	1		C	1
Chapter 4	39	A	A	A	1		A	1		A	1		A	1		A	1
Chapter 4	40	B	B	B	1		B	1		B	1		B	1		B	1
Chapter 4	41	E	E	E	1		E	1		E	1		E	1		E	1
Chapter 4	42	D	D	D	1		D	1		D	1		D	1		D	1
Chapter 4	43	C	C	C	1		C	1		C	1		C	1		C	1
Chapter 4	44	E	E	E	1		E	1		E	1		E	1		E	1
Chapter 4	45	A	A	A	1		A	1		A	1		A	1		A	1
Chapter 4	46	C	C	D	0	正确答案是：D. 回盲部结核 解析： 题干提供以下关键信息： 一、临床表现： 60岁男性 下腹隐痛1月余 + 低热 + 纳差 + 腹泻 → 慢性感染/炎症/肿瘤表现； 有结核病史 → 重要高危因素； 贫血貌 + 右下腹包块 + 压痛明显 → 定位于回盲部。 二、实验室检查： WBC轻度升高（10×10⁹/L），中性粒细胞比例正常偏高（75%）； ESR增快（25 mm/h） → 提示慢性炎症或感染。 三、影像学检查： 腹部B超：右下腹肿块伴液性平段（提示脓肿或干酪样坏死）； 钡灌肠： 盲肠充盈缺损 黏膜破坏 阑尾未充填（因回盲瓣受累或开口闭塞） 这些表现高度符合回盲部结核的典型特征。 各选项鉴别： A. 盲肠憩室炎 多见于老年人，但西方更常见，我国较少； 通常表现为急性腹痛、发热，类似阑尾炎； 钡灌肠可见憩室突出，而非广泛黏膜破坏； ❌ 不符合慢性病程+结核史+黏膜破坏。 B. 阑尾周围…	D	0	根据患者的临床表现、体检、实验室检查和影像学结果，诊断应倾向于**回盲部结核**。以下是详细分析： - **临床表现**：患者60岁男性，有下腹部隐痛月余，伴低热、纳差、腹泻，且有结核病史。这些症状符合肠结核的常见表现，如慢性腹痛、全身中毒症状（低热、纳差）和肠道功能紊乱。 - **体检发现**：贫血貌、右下腹可触及包块、压痛明显。贫血和包块在回盲部结核中常见，由于结核性肉芽肿和纤维组织增生形成肿块。 - **实验室检查**：白细胞计数轻度升高（10×10⁹/L），中性粒细胞比例正常（0.75），血沉增快（25mm/h）。这提示慢性炎症或感染，结合结核病史，支持结核活动。 - **影像学检查**： - 腹部B超显示右下腹肿块并出现液性平段，可能表示结核性冷脓肿或肠系膜淋巴结坏死液化。 - 钡灌肠显示盲肠充盈缺损、黏膜破坏，阑尾未充填。这些表现是回盲部结核的典型特征，由于结核病变导致盲肠变…	D	0	该患者的临床表现和影像学检查结果高度提示为一种慢性感染或炎症性病变，尤其需要结合既往病史进行鉴别。 **正确答案：D** **D. 回盲部结核** ### **解析** 1. **流行病学与病史：** * 患者有**结核病史**，这使其成为肠结核的高危人群。肠结核最好发于**回盲部**。 2. **临床表现与实验室检查：** * **症状：** 持续数月的**低热、腹痛、乏力、腹泻**和**消瘦**（纳差）是慢性感染/结核病的经典全身中毒症状。 * **体征：** 右下腹可触及**包块**，且伴有**压痛**和**贫血貌**。 * **实验室：** ESR 升高（25 $\text{mm/h}$）和中性粒细胞升高（N $0.75$）提示存在**活动性炎症或感染**。 3. **影像学证据：** * **B超液性平段：** 提示肿块内部存在**脓液或坏死组织**（脓肿形成），这在肠结核中非…	D	0	根据题干信息，我们可以逐步分析： --- ### 患者信息 * **年龄**：60岁 * **症状**：下腹隐痛月余，低热，纳差，腹泻 → **慢性炎症或感染可能** * **体征**：右下腹可触及包块，压痛明显 → **局部慢性炎症或肿块** * **实验室**：WBC 10×10⁹/L，N0.75（中性粒增高），ESR 25mm/h → **炎症表现** * **影像**： * B超：右下腹肿块伴液性暗区 → **脓肿或液性病变** * 钡灌肠：盲肠充盈缺损，黏膜破坏，阑尾未充填 → **提示局部病变影响盲肠及阑尾** * **既往史**：结核病史 → **提示结核复发可能性** --- ### 逐项分析 A. **盲肠憩室炎** * 多发于右下腹，急性发作明显，B超可见局部膨胀，但一般液性平段不显著，年龄偏大，不太符合慢性低热表现。 B. **阑尾周围脓肿** * 可出现右下腹包块…	D	0
Chapter 4	47	E	E	E	1		E	1		E	1		E	1		E	1
Chapter 4	48	B	B	B	1		B	1		B	1		B	1		B	1
Chapter 4	49	D	D	D	1		D	1		D	1		D	1		D	1
Chapter 4	50	A	A	A	1		A	1		A	1		A	1		A	1
Chapter 4	51	C	C	C	1		C	1		C	1		C	1		C	1
Chapter 4	52	E	E	E	1		E	1		E	1		E	1		E	1
Chapter 4	53	E	E	E	1		E	1		C	0	男性，35岁，黄疸1个月，右上腹轻微胀痛，食欲减退，经内科治疗无效。查体：肝大，胆囊增大，血胆红素17μmo1/L，AST70U/L，AKP45U/L，AFP＞5ng/ml，可能诊断是（ ）。 A. 肝硬化晚期 B. 黄疸性肝炎 C. 肝癌 D. 胆总管结石梗阻 E. 壶腹周围癌	E	1		D	0
Chapter 4	54	D	D	D	1		D	1		D	1		D	1		D	1
Chapter 4	55	E	E	E	1		E	1		E	1		E	1		E	1
Chapter 4	56	D	D	D	1		D	1		D	1		D	1		D	1
Chapter 4	57	D	D	D	1		D	1		D	1		D	1		D	1
Chapter 4	58	B	B	B	1		B	1		B	1		B	1		B	1
Chapter 4	59	c	C	C	1		C	1		C	1		C	1		C	1
Chapter 4	60	c	C	B	0	Question 60: Correct answer: B. 手术 Explanation (per Chinese gastric cancer guidelines – CSCO 2024): The patient is a 71-year-old male with epigastric pain, early satiety, and weight loss symptoms, and gastroscopy reveals a large gastric ulcer in the antrum. Helicobacter pylori (HP) is negative. In the context of a large, persistent gastric ulcer in an elderly patient, malignancy (gastric adenocar…	B	0	### **Answer to Question 60** **Answer: B. Surgery (手术)** **Analysis:** According to Chinese clinical guidelines for gastric ulcer management (e.g., Chinese Society of Clinical Oncology/CSCO guidelines), a "giant ulcer" in the gastric antrum raises high suspicion for malignancy, even if initial H. pylori (HP) testing is negative. In such cases, especially in an elderly patient, the standard appro…	B	0	Based on the clinical vignette and the requirements of the Chinese Intermediate Professional Title Examination, here are the answers in English, strictly adhering to standard Chinese radiation oncology and oncology guidelines. --- ## 🇨🇳 Clinical Vignette Translation and Analysis * **Patient:** Male, 71 years old. * **Chief Complaint:** Abdominal distension and pain for 3 days, accompanied by acid…	B	0	Let’s carefully analyze this case according to **Chinese national oncology guidelines and expert consensus for gastric malignancies and MALT lymphoma (CSCO 2024, CACA, and *Radiation Oncology, 4th Edition*)**. --- ### 🩺 **Case Summary** * **Male, 71 years old** * **Symptoms:** Abdominal distension, reflux, belching, decreased appetite × 3 days * **Exam:** Mild epigastric tenderness, no hepatosple…	B	0
Chapter 4	61	e	E	E	1		E	1		E	1		E	1		E	1
Chapter 4	62	e	E	E	1		E	1		E	1		E	1		E	1
Chapter 4	63	b	B	B	1		B	1		D	0		B	1		B	1
Chapter 4	64	a	A	A	1		A	1		A	1		D	0	Let’s carefully analyze this gastric cancer case according to **Chinese and NCCN guidelines** and relevant **radiation oncology principles**. --- ### 🩺 **Case Summary** * **Male, 60 years old** * **History:** Gastric ulcer × 8 years * **Symptoms:** Abdominal distension, anorexia, weight loss, persistent fecal occult blood × 3 months * **Treatment failure:** Acid-suppressive therapy ineffective **…	D	0
Chapter 4	65	d	D	D	1		D	1		D	1		D	1		D	1
Chapter 4	66	e	E	E	1		E	1		E	1		E	1		E	1
Chapter 4	67	e	E	E	1		E	1		E	1		E	1		E	1
Chapter 4	68	c	C	C	1		C	1		C	1		C	1		C	1
Chapter 4	69	b	B	B	1		B	1		B	1		B	1		A	0
Chapter 4	70	d	D	D	1		D	1		B	0	Based on the clinical vignette and the requirements of the Chinese Intermediate Professional Title Examination, here are the answers in English, strictly adhering to standard Chinese radiation oncology and oncology guidelines. --- ## 🇨🇳 Clinical Vignette Translation and Analysis * **Patient:** Male, 58 years old. * **Chief Complaint:** Progressive anemia, weight loss, fatigue, and a palpable mass…	B	0	Let’s analyze this **suspected colorectal cancer case** according to **Chinese national guidelines and radiation oncology practice (CSCO 2024, CACA, *Radiation Oncology, 4th Edition*)**. --- ### 🩺 **Case Summary** * **Male, 58 years old** * **Symptoms:** Progressive anemia, weight loss, fatigue × 6 months, occasional right abdominal discomfort * **Exam:** Palpable right mid-abdominal mass, hypera…	B	0
Chapter 4	71	b	B	B	1		B	1		B	1		B	1		B	1
Chapter 4	72	c	C	C	1		C	1		C	1		C	1		A	0
Chapter 4	73	d	D	D	1		D	1		D	1		D	1	Let’s carefully analyze this case of **obstructive jaundice with imaging findings** according to **Chinese consensus and CSCO/Hepato-biliary guidelines**. --- ### 🩺 **Case Summary** * **Female, 65 years old** * **Symptoms:** Jaundice 30 days, pruritus, anorexia, fatigue, weight loss, dark urine, pale stools * **Exam:** Enlarged gallbladder (Courvoisier sign), no abdominal tenderness, no ascites *…	D	1
Chapter 4	74	b	B	B	1		B	1		B	1		B	1		A	1
Chapter 4	75	a	A	A	1		A	1		A	1		A	1		A	1
Chapter 4	76	c	C	C	1		C	1		C	1		C	1		C	1
Chapter 4	77	b	B	B	1		B	1		B	1		A	0		B	1
Chapter 4	78	a	A	A	1		A	1		A	1		A	1		A	1
Chapter 4	79	b	B	B	1		B	1		B	1		B	1		C	0
Chapter 4	80	c	C	C	1		C	1		C	1		C	1		C	1
Chapter 4	81	d	D	D	1		D	1		D	1		D	1		D	1
Chapter 4	82	E	E	E	1		E	1		E	1		A	0	82. The criterion that can be used to **diagnose hepatocellular carcinoma (HCC, 肝细胞癌)** is **A. AFP >200 μg/L for more than 8 weeks (AFP＞200μg/L持续8周)** — persistent elevation of alpha-fetoprotein at this level is a recognized diagnostic indicator in Chinese guidelines. 83. **Cholangiocarcinoma (胆管细胞癌)** is **not diagnosed by AFP**; AFP is typically normal or only mildly elevated, so the correct c…	E	1
Chapter 4	83	B	B	B	1		B	1		B	1		B	1		B	1
Chapter 4	84	D	D	D	1		D	1		D	1		C	0	84. When the **obstruction is in the common bile duct (梗阻部位在胆总管)**, the imaging finding is **C. Intra- and extrahepatic bile duct dilation, enlarged gallbladder, pancreatic duct dilation (“double-duct sign”) (肝内外胆管扩张、胆囊增大、胰管扩张（双管征）)** — typical of distal obstruction near the ampulla. 85. When the **obstruction is in the common hepatic duct or above (梗阻部位在肝总管或以上)**, the finding is **D. Intra- and …	C	0
Chapter 4	85	B	B	B	1		B	1		B	1		D	0		B	1
Chapter 4	86	C	C	C	1		C	1		C	1		A	0		C	1
Chapter 4	87	C	C	C	1		C	1		A	0	These questions relate to the staging and choice of definitive vs. palliative treatment for esophageal carcinoma, based on Chinese guidelines where surgery and chemoradiation are both standard radical options for localized disease. ### **Shared Options** | Option | Original Chinese | English Translation | | :---: | :---: | :--- | | **A** | 化学疗法 | Chemotherapy (Systemic Treatment) | | **B** | 食管癌切…	A	0	87. This patient is **50 years old, with severe dysphagia, weight loss, and left supraclavicular lymph node metastasis (likely stage IV esophageal cancer, unresectable)**. The appropriate management is **A. Chemotherapy (化学疗法)** — palliative systemic treatment is indicated due to advanced disease and poor general condition. 88. This patient has **middle esophageal cancer, 3 cm, localized, no supr…	D	0
Chapter 4	88	B	B	B	1		B	1		B	1		B	1		B	1
Chapter 4	89	C	C	C	1		C	1		A	0	These questions relate to the classic symptom presentation and progression of esophageal carcinoma as the tumor grows and invades surrounding structures. ### **Shared Options** | Option | Original Chinese | English Translation | | :---: | :---: | :--- | | **A** | 气促、心悸、咯血 | Shortness of breath, palpitations, hemoptysis (Suggests deep invasion or fistula) | | **B** | 进行性吞咽困难，多见40岁以上者 | Progressive…	A	0	89. The symptom of **advanced esophageal cancer (食管癌晚期)** is **A. Dyspnea, palpitations, hemoptysis (气促、心悸、咯血)** — late-stage disease may invade adjacent structures, causing respiratory and cardiovascular symptoms. 90. The symptom of **mid-stage esophageal cancer (食管癌中期)** is **B. Progressive dysphagia, more common in patients over 40 (进行性吞咽困难，多见40岁以上者)** — characteristic narrowing of the esophag…	C	1
Chapter 4	90	B	B	B	1		B	1		B	1		B	1		B	1
Chapter 4	91	E	E	E	1		D	0	*** **91. 剖腹探查发现胃癌已广泛转移应行（ D ）。** **Rationale:** When exploratory laparotomy reveals widely metastatic gastric cancer, curative resection is not feasible. The goal shifts to palliative management. **Gastrojejunostomy (D)** is performed to bypass gastric outlet obstruction, alleviate symptoms, and maintain oral intake, aligning with Chinese palliative care guidelines for advanced gastric cancer. *…	E	1	These questions relate to surgical decision-making for various scenarios of gastric carcinoma, from palliative care to curative resection based on tumor location. ### **Shared Options** | Option | Original Chinese | English Translation | | :---: | :---: | :--- | | **A** | 全胃切除术 | Total Gastrectomy | | **B** | 食管下端和胃近端切除术 | Distal Esophagectomy and Proximal Gastrectomy | | **C** | 胃癌根治切除术 | Radica…	E	1	91. If **exploratory laparotomy finds widely metastatic gastric cancer (胃癌已广泛转移)**, the appropriate action is **E. Abandon radical surgery (放弃作根治术)** — palliative measures or systemic therapy are indicated. 92. For **advanced gastric cancer with pyloric obstruction (幽门梗阻的晚期胃癌)**, the recommended procedure is **B. Distal esophagectomy and proximal gastrectomy (食管下端和胃近端切除术)** — or more precisely, a…	E	1
Chapter 4	92	D	D	D	1	91. E 92. D 93. C 94. B	D	1		D	1		B	0		D	1
Chapter 4	93	A	A	C	0		A	1		A	1		C	0		A	1
Chapter 4	94	C	C	B	0		B	0		B	0		A	0		C	1
Chapter 5	1	D	D	D	1		D	1		D	1		D	1		D	1
Chapter 5	2	A	A	C	0	C. 绝经早	A	1		A	1		ACD	0	Let’s carefully analyze the risk factors for breast cancer according to Chinese clinical guidelines and international consensus: 1. **Breastfeeding duration** – Long-term breastfeeding is **protective**, not a risk factor. So stating it as a risk factor is **incorrect**. ✅ 2. **Early menarche (月经初潮年龄早)** – Early onset of menstruation **increases lifetime estrogen exposure**, which **increases bre…	A	1
Chapter 5	3	C	C	B	0	B. 骨	B	0	根据临床研究和统计资料，乳腺癌最常见的转移部位是**骨**。骨转移在晚期乳腺癌患者中发生率较高，约占70%左右，尤其好发于脊柱、肋骨、骨盆和长骨。其他转移部位如肺、肝、脑等也较常见，但骨转移的频率最高。 - **A. 脑**：脑转移在乳腺癌中相对较少，多见于特定亚型（如HER2阳性或三阴性乳腺癌）。 - **B. 骨**：是最常见的转移部位，由于乳腺癌细胞对骨骼有高亲和力。 - **C. 肺**：肺转移也较常见，但发生率低于骨转移。 - **D. 肝**：肝转移在晚期乳腺癌中常见，但非最常见。 - **E. 肾上腺**：肾上腺转移较少见。 因此，正确答案是**B. 骨**。早期发现和治疗骨转移对于改善患者生活质量和预后至关重要。	B	0	根据乳腺癌的转移规律和临床流行病学统计： **正确答案：B** **Translation:** **B. Bone (骨)** ### **Rationale** 1. **最常见转移部位：** 乳腺癌的血行转移最常见于**骨骼**。 2. **统计数据：** 在所有发生远处转移的乳腺癌患者中，骨转移的发生率最高，通常高达 **60%～75%**，是单一器官中最常受累的部位。 3. **其他常见部位（按发生率排名，次于骨）：** * 肺 (Lung, C) * 肝 (Liver, D) * 脑 (Brain, A) 因此，骨骼是乳腺癌最常见的远处转移部位。	B	0	According to Chinese breast cancer guidelines and standard clinical observations: * Breast cancer metastasizes most commonly to **bone**, followed by lung, liver, and brain. * Renal (adrenal) metastasis is rare. **Answer:** **B. Bone**	C	1
Chapter 5	4	D	D	D	1		D	1		D	1		D	1		D	1
Chapter 5	5	C	C	C	1		C	1		C	1		C	1		C	1
Chapter 5	6	C	C	C	1		C	1		D	0	根据乳腺癌的分子分型统计数据： **正确答案：D** **Translation:** **D. 10%–20%** ### **Rationale** 1. **分子分型：** 乳腺癌的分子分型主要根据雌激素受体（ER）、孕激素受体（PR）和人表皮生长因子受体 2（HER2/neu）的表达情况来确定。 2. **HER2 阳性率：** **HER2/neu 过度表达或基因扩增**（HER2 阳性）的乳腺癌通常占所有乳腺癌病例的 **15%～20%** 左右。 3. **治疗意义：** 这一分子亚型是决定患者是否需要接受针对 HER2 的靶向治疗（如曲妥珠单抗）的关键指征。 4. **排除其他选项：** 选项 C (20%～30%) 偏高；选项 A、E 远远高于实际统计数据。	C	1		C	1
Chapter 5	7	A	A	A	1		A	1		A	1		A	1		D	1
Chapter 5	8	D	D	D	1		D	1		D	1		D	1		E	1
Chapter 5	9	D	D	D	1		D	1		D	1		D	1		D	1
Chapter 5	10	C	C	C	1		C	1		C	1		C	1		B	0
Chapter 5	11	E	E	E	1		E	1		E	1		E	1		E	1
Chapter 5	12	D	D	D	1		D	1		D	1		D	1		D	1
Chapter 5	13	E	E	E	1		E	1		E	1		E	1		E	1
Chapter 5	14	A	A	A	1		A	1		A	1		A	1		E	0
Chapter 5	15	C	C	C	1		C	1	Based on the provided clinical vignette and adherence to current Chinese clinical guidelines for radiation oncology, here are the answers to the questions. **Answer to Question 15:** **C. 放射治疗 (Radiotherapy)** **Rationale:** The patient presents with symptomatic (headache, nausea) multiple brain metastases three years after initial treatment. According to Chinese and international guidelines for …	C	1	**正确答案：B** **Translation:** **B. Core Needle Biopsy (CNB) (粗针穿刺活检)** ### **Rationale** 1. **定性诊断的要求：** 乳腺癌的治疗模式（手术范围、化疗、内分泌、靶向）完全依赖于病理结果，特别是必须获取足够的组织来进行**激素受体（ER/PR）**和 **$\text{HER2}/neu$ 状态**的免疫组织化学染色（IHC）和/或荧光原位杂交（FISH）检测。 2. **CNB 的优势（Gold Standard）：** * **粗针穿刺活检（CNB）**可以获取**组织条（Tissue Core）**，而非仅仅是细胞（如 $\text{FNAC}$）。 * 组织条提供了足够的样本，不仅能确认肿瘤的浸润性质（导管癌 vs. 小叶癌，浸润 vs. 原位），而且能可靠地完成所有**分子标志物**的检测。它…	C	1	For **definitive diagnosis of breast cancer**, the goal is to obtain **histopathology with sufficient tissue** to: * Determine tumor type (ductal, lobular, etc.) * Assess **ER, PR, HER2 status** * Guide treatment **Analysis of options:** * **Near-infrared scan** – imaging only, not diagnostic. ❌ * **Core needle biopsy (粗针穿刺活检)** – **preferred method**, provides enough tissue for histology and rec…	C	1
Chapter 5	16	C	C	C	1		C	1		C	1		C	1		B	0
Chapter 5	17	C	C	B	0	Question 15: The patient is a 37-year-old woman who developed multiple brain metastases 3 years after radical surgery for breast cancer, presenting with headache and nausea. MRI confirms multiple brain metastases. In the context of multiple brain metastases, surgical resection (B) is generally not feasible. Systemic therapies like endocrine therapy (A), chemotherapy (D), or trastuzumab (E, Hercep…	B	0		B	0		B	0		B	1
Chapter 5	18	C	C	A	0	18. A 19. B	E	0	**18. 乳腺癌患者ER或PR阳性，内分泌治疗有效率为（ E ）。** **Rationale:** For breast cancer patients with estrogen receptor (ER) or progesterone receptor (PR) positive status, the expected response rate to endocrine therapy is **60%–70% (E)**. This is a well-established efficacy rate in Chinese and international oncology guidelines, as hormone receptor positivity predicts significant sensitivity to hormonal manipulati…	E	0	These questions address the expected efficacy of endocrine therapy based on the hormonal receptor status of breast cancer, which dictates the use of adjuvant and palliative treatment. ### **Shared Options** | Option | Original Chinese | English Translation | | :---: | :---: | :--- | | **A** | 50% | 50% | | **B** | 小于10% | Less than 10% | | **C** | 30% | 30% | | **D** | 20% | 20% | | **E** | 60%～7…	E	0	18. For **breast cancer patients who are ER or PR positive (ER或PR阳性)**, the **effective rate of endocrine therapy** is **E. 60%–70% (60%～70%)** — hormone receptor–positive tumors respond well to anti-estrogen therapy. 19. For **breast cancer patients who are both ER and PR negative (ER与PR均阴性)**, the **effective rate of endocrine therapy** is **B. Less than 10% (小于10%)** — hormone therapy is large…		1
Chapter 5	19	C	B	B	1		B	1		B	1		B	1			1
Chapter 6	1	C	C	C	1		D	0	根据全球癌症统计数据显示，肾癌（肾细胞癌）的发病占全身恶性肿瘤的比例约为**2%**。这一数据基于国际癌症研究机构（IARC）的GLOBOCAN等权威报告，肾癌在所有新发癌症病例中约占2%左右，具体比例可能因地区、性别和年龄略有波动，但整体维持在2%的水平。 因此，正确答案是**D. 2%**。	C	1		D	0	According to epidemiological data in China and worldwide, **renal cell carcinoma accounts for approximately 2–3% of all adult malignancies**. **Answer:** **D. 2%**	D	0
Chapter 6	2	D	D	D	1		D	1		D	1		D	1		D	1
Chapter 6	3	B	B	B	1		B	1		B	1		B	1		B	1
Chapter 6	4	A	A	A	1		A	1		A	1		A	1		A	1
Chapter 6	5	C	C	C	1		C	1		C	1		B	0	Let’s analyze renal cell carcinoma (RCC) epidemiology according to Chinese and international data: A. **Unrelated to high fat intake** – **incorrect**, high-fat diet is a recognized risk factor. ❌ B. **Highest incidence in the Americas** – **correct**; North America has the highest RCC incidence globally. ✅ C. **High-risk age 50–60 years** – **correct**; peak incidence is usually in the 50s–60s. …	C	1
Chapter 6	6	A	A	A	1		A	1		A	1		A	1		A	1
Chapter 6	7	C	C	C	1		C	1		C	1		C	1		C	1
Chapter 6	8	C	C	C	1		C	1		C	1		C	1		C	1
Chapter 6	9	B	B	B	1		B	1		B	1		B	1		B	1
Chapter 6	10	C	C	C	1		C	1		C	1		C	1		C	1
Chapter 6	11	C	C	C	1		C	1		C	1		A	0	According to Chinese and international radiotherapy guidelines for **testicular seminoma with retroperitoneal lymph node irradiation**: * The **upper border of the para-aortic (retroperitoneal) field** is typically at the **lower border of T11** to cover the renal hilar region while minimizing kidney exposure. **Answer:** **A. Lower border of T11 (T11下缘)**	B	0
Chapter 6	12	E	E	E	1		E	1		A	0	根据各种肿瘤在局部晚期阶段的生物学特性和治疗敏感性： **正确答案：A** **Translation:** **A. Testicular Seminoma (睾丸精原细胞瘤)** ### **Rationale** 1. **肿瘤敏感性：** * **睾丸精原细胞瘤**属于生殖细胞瘤，其最大的特点是具有极高的**放射敏感性**和**化学敏感性**。 * 即使肿瘤处于 **II 期**（腹膜后淋巴结转移）或 **III 期**（远处淋巴结或肺转移），通过标准的铂类药物（如 BEP/EP）化疗，其治愈率和长期生存率仍高达 **80%～95%**（取决于风险分层）。 2. **对比其他实体瘤：** * **B, C, D, E (肝癌、食管癌、胃癌、肺癌)：** 这些都是**上皮来源的恶性实体癌**。当它们进展到 II～III 期时，通常意味着肿瘤已侵犯深层或伴有区域淋巴结转移。即使采取根…	A	0	According to Chinese and international radiotherapy guidelines for **retroperitoneal (para-aortic) irradiation in testicular seminoma**: * The **lower border of the para-aortic field** is usually at **L4**, to cover the para-aortic and interaortocaval lymph nodes while minimizing exposure to the pelvis. **Answer:** **A. Lower border of L4 (L4下缘)**	A	1
Chapter 6	13	D	D	D	1		D	1		D	1		D	1		D	1
Chapter 6	14	C	C	C	1		C	1		C	1		C	1		C	1
Chapter 6	15	D	D	D	1		D	1		D	1		D	1		D	1
Chapter 6	16	B	B	B	1		D	0	### 解题步骤 #### ✅ 第一步：了解前列腺癌外照射放疗的体位选择 在前列腺癌的外照射放疗中，体位的选择至关重要，目的是减少正常组织（如小肠和直肠）的辐射暴露，同时确保前列腺位置的稳定性。 #### ✅ 第二步：分析各选项 - **A. 侧卧位**：不常用，因为可能导致器官位置不稳定，影响照射精度。 - **B. 仰卧位**：有时使用，但小肠可能落入照射野，增加副作用风险。 - **C. 截石位**：主要用于妇科或泌尿外科手术，不适合放疗。 - **D. 俯卧位**：✅ **最合适**。俯卧位时，膀胱充盈，直肠排空，有助于将小肠推离照射野，减少直肠和膀胱的辐射剂量，提高治疗精度。 - **E. 端坐位**：不适用于前列腺癌放疗，无法保持体位稳定。 #### ✅ 第三步：得出结论 根据临床实践和指南，前列腺癌外照射放疗的合适体位是**俯卧位**。 --- ### 最终答案： \[ \…	B	1		B	1		A	0
Chapter 6	17	C	C	C	1		C	1		C	1		C	1		E	1
Chapter 6	18	D	D	D	1		D	1		D	1		D	1		B	0
Chapter 6	19	C	C	D	0	D. 前列腺癌	D	0	根据患者的临床表现（74岁男性，进行性排尿困难4个月）和MR图像（虽未提供，但基于常见临床经验），最有可能的诊断是**D. 前列腺癌**。以下是详细分析： - **年龄和症状**：患者为74岁老年男性，是前列腺癌的高发年龄组。进行性排尿困难是前列腺癌的常见症状，由于肿瘤压迫尿道所致。 - **MR影像提示**：前列腺癌在MRI上通常表现为T2加权像低信号区、前列腺包膜不规则或突破、周围组织侵犯等特征。这些表现与良性前列腺增生（BPE）不同，BPE通常显示均匀增大或结节状改变，但无恶性征象。 - **鉴别诊断**： - **A. 膀胱癌**：通常以血尿为首发症状，排尿困难较少见，且MRI会显示膀胱壁肿块而非前列腺病变。 - **B. 前列腺增生**：虽常见于老年男性，但MRI多显示前列腺均匀增大或中央腺体增生，无恶性特征，且症状进展较慢。 - **C. 前列腺肉瘤**：极罕见，多见于年轻男…	D	0	I 期胃黏膜相关组织（$\text{MALT}$）淋巴瘤是一种惰性非霍奇金淋巴瘤，与幽门螺杆菌（$\text{HP}$）感染有极强的相关性。 ### 治疗原则分析 * **病因机制：** 在大多数局限期的胃 $\text{MALT}$ 淋巴瘤患者中，肿瘤的发生是由于 $\text{HP}$ 慢性感染引起的慢性炎症刺激所致。 * **首选治疗：** 对于 $\text{I}$ 期 $\text{HP}$ 阳性的胃 $\text{MALT}$ 淋巴瘤患者，**清除 $\text{HP}$ 感染**是治疗的第一步。根除 $\text{HP}$ 后，很大一部分患者（约 $\text{70\%} \text{～} \text{80\%}$）的淋巴瘤可以获得完全缓解（$\text{CR}$）。 * **其他治疗：** 只有在 $\text{HP}$ 根除治疗失败或肿瘤对 $\text{HP}$ 根除…	D	0	Considering the patient’s profile: * **Age:** 74 years → elderly male * **Symptoms:** Progressive urinary obstruction over 4 months * **Imaging:** MR showing an enlarged prostate with suspicious focal lesion (assuming typical appearance for elderly patient with obstruction) **Analysis:** * **Benign prostatic hyperplasia (BPH / 前列腺增生):** Usually presents with **diffuse prostate enlargement**, smoo…	C	1
Chapter 6	20	A	A	C	0	C. 肾癌	C	0	根据患者的临床表现（66岁男性，反复无痛性肉眼血尿3周）和CT图像（虽未提供，但基于常见临床经验），最有可能的诊断是**C. 肾癌**。以下是详细分析： - **症状分析**：无痛性肉眼血尿是肾癌的典型症状之一，尤其在高龄男性中。肾癌（肾细胞癌）是肾脏最常见的恶性肿瘤，占肾脏肿瘤的80%-90%。血尿通常由肿瘤侵犯肾集合系统所致。 - **CT影像提示**：肾癌在CT上常表现为肾脏实质性肿块，增强扫描后呈“快进快出”的强化特征（动脉期明显强化，门脉期或延迟期强化减退）。肿块可能边界不清，伴有坏死或钙化。 - **鉴别诊断**： - **A. 肾盂癌**：虽也可引起无痛性血尿，但较少见（占肾脏肿瘤的5%-10%），CT多显示肾盂内软组织肿块，伴肾盂积水，强化程度较肾癌低。 - **B. 肾囊肿**：通常无症状，血尿罕见，CT表现为边界清晰、无强化的低密度囊性病变。 - **D. 肾错构瘤*…	C	0	下列不属于缓慢进展性淋巴瘤的是 **E. 前体淋巴母细胞淋巴瘤**。 ### 淋巴瘤分类 非霍奇金淋巴瘤（$\text{NHL}$）通常根据其自然病程分为两大类： 1. **惰性/缓慢进展性淋巴瘤（Indolent Lymphoma）：** 病程缓慢，通常对治疗敏感但难以治愈，可长期存活。 * **A. 滤泡性淋巴瘤 (Follicular Lymphoma, FL)：** 最常见的惰性淋巴瘤。 * **B. 小淋巴细胞淋巴瘤 (Small Lymphocytic Lymphoma, SLL)：** 相当于慢性淋巴细胞白血病 ($\text{CLL}$) 的淋巴结形式。 * **C. 淋巴浆细胞淋巴瘤 (Lymphoplasmacytic Lymphoma, LPL)：** 骨髓瘤病（如华氏巨球蛋白血症）。 * **D. 边缘带 B 细胞淋巴瘤 (Marginal Zone B-cell…	A	1		C	0
Chapter 6	21	D	D	A	0	A. 膀胱癌	A	0	根据患者的临床表现（76岁男性，反复无痛性肉眼血尿3个月）和MR图像（虽未提供，但基于常见临床经验），最有可能的诊断是**A. 膀胱癌**。以下是详细分析： - **症状分析**：无痛性肉眼血尿是膀胱癌的典型症状，尤其在高龄男性中。膀胱癌是泌尿系统最常见的恶性肿瘤，占所有膀胱肿瘤的90%以上，血尿由肿瘤溃破或侵犯膀胱黏膜所致。 - **MR影像提示**：膀胱癌在MRI上通常表现为膀胱壁不规则增厚或肿块，T2加权像呈中等信号，增强扫描后明显强化。肿块可能侵犯肌层或周围组织，符合恶性肿瘤特征。 - **鉴别诊断**： - **B. 前列腺癌**：通常表现为排尿困难、尿频等症状，血尿较少见，除非晚期侵犯膀胱颈。MRI会显示前列腺肿块而非膀胱病变。 - **C. 膀胱息肉**：多为良性病变，可引起血尿，但MRI多显示光滑的带蒂肿块，强化均匀，恶性风险较低。 - **D. 膀胱炎**：常伴有尿频、…	A	0	根据欧洲癌症研究与治疗组织 ($\text{EORTC}$) 或更常用的德国霍奇金研究组 ($\text{GHSG}$) 对预后不良早期霍奇金淋巴瘤（Early-stage Unfavorable HL）的定义，患者只要满足以下任何一个因素，即被归类为预后不良： 1. **大肿块 ($\text{Bulky}$ $\text{Disease}$)：** 纵隔肿块最大直径 $\ge 10\text{cm}$ 或最大径超过胸廓直径的 $1/3$。 2. **受累部位数量：** $\ge 4$ 个淋巴结受侵部位。 3. **ESR 升高：** * $\text{ESR} \ge 50 \text{mm}/\text{h}$（无 $\text{B}$ 症状时）。 * $\text{ESR} \ge 30 \text{mm}/\text{h}$（有 $\text{B}$ 症状时）。 4. **结外…	A	0	Based on the clinical presentation and typical imaging features: * **Elderly male (76 years old)** * **Recurrent painless gross hematuria for 3 months** * **MRI showing lesion within the bladder lumen or wall** **Analysis:** * **Bladder cancer (膀胱癌):** * Most common cause of **painless gross hematuria** in elderly men * MRI shows **bladder wall mass or filling defect** with possible invasion * **…	D	1
Chapter 6	22	B	B	B	1		B	1		B	1		B	1		B	1
Chapter 6	23	C	C	C	1		A	0	根据患者术后病理检查结果和手术发现，肿瘤大小为3cm×5cm，但侵及肾上腺，且肾周淋巴结1/3枚阳性，无远处转移。参照肾癌的AJCC第8版TNM分期标准： - **T分期**：肿瘤侵及同侧肾上腺，属于T4（肿瘤侵透Gerota筋膜，包括侵及同侧肾上腺）。 - **N分期**：区域淋巴结1枚阳性，属于N1（有区域淋巴结转移）。 - **M分期**：无远处转移，为M0。 因此，该患者的疾病分期为T4N1M0。 对应选项为**A. T4N1M0**。	A	0	霍奇金淋巴瘤（HL）中，"预后极好型"（Very Favorable Risk）通常是指满足特定临床和病理标准的患者群，这类患者仅需接受最少的治疗即可达到极高的治愈率。 根据临床研究和指南（尤其是 GHSG 的定义），预后极好型（或称**早期预后良好型**中最低风险组）的特征通常包括： 1. **分期：** 临床 $\text{IA}$ 或 $\text{IIA}$ 期。 2. **受累部位数量：** $\le 2$ 个淋巴结受侵部位。 3. **无大肿块**（$\text{Bulky}$ $\text{Disease}$）。 4. **无结外侵犯**（$\text{E}$ 期）。 5. **ESR：** $\text{ESR} < 50 \text{mm}/\text{h}$。 6. **病理：** 任何经典型霍奇金淋巴瘤（$\text{cHL}$）亚型均可。 现在分析选项： * **…	C	1		C	1
Chapter 6	24	D	D	D	1		E	0	根据患者的临床表现和影像学检查结果，女性56岁，因肉眼血尿就诊，右肾实质性占位大小约3cm（属于T1a期肾肿瘤），同时左肾结石伴轻度肾盂积水（提示左肾功能可能受损）。在这种情况下，保护右肾功能至关重要，因为左肾已有病变，患者未来可能面临肾功能不全的风险。 对于小肾肿瘤（<4cm），国际指南（如NCCN和EAU指南）推荐保留肾单位的手术，即部分肾切除术（partial nephrectomy），作为首选治疗方式。部分肾切除术能有效切除肿瘤，同时最大程度保留健康肾组织，减少长期肾功能衰竭的风险。与根治性肾切除术相比，部分肾切除术在肿瘤控制方面效果相当，但能更好地保护肾功能。 其他选项分析： - **A. 保留肾单位手术＋淋巴结清扫术**：淋巴结清扫术不常规推荐，除非有淋巴结转移证据，本例未提及淋巴结肿大，因此不必要。 - **B. 单纯全肾切除术**和**C. 根治性肾切除术**：这些术式会…	D	1		D	1		D	1
Chapter 6	25	C	C	C	1		C	1		C	1		C	1		C	1
Chapter 6	26	B	B	B	1		B	1		B	1		B	1		B	1
Chapter 6	27	C	C	C	1		C	1		C	1		C	1		C	1
Chapter 6	28	D	D	D	1		D	1		E	0	Based on the clinical vignette and the requirements of the Chinese Intermediate Professional Title Examination, here are the answers in English, strictly adhering to standard Chinese radiation oncology and oncology guidelines. --- ## 🇨🇳 Clinical Vignette Translation and Analysis * **Patient:** Male, 60 years old. * **Chief Complaint:** Painless gross hematuria for an unspecified duration, accompa…	C	0	Let’s carefully analyze this **urothelial carcinoma scenario** based on **Chinese guidelines and radiation oncology principles**. --- ### 🩺 Case Summary * **Male, 60 years old** * **Symptoms:** Painless gross hematuria, lumbar pain, weight loss * **Exam:** Abdomen soft, no palpable mass, no CVA tenderness * **Labs:** WBC 13×10⁹/L (slightly elevated), neutrophils 85%, normal renal function * **Uri…	C	0
Chapter 6	29	B	B	B	1		B	1		B	1		D	0		B	1
Chapter 6	30	E	E	E	1		E	1		E	1		C	0		E	1
Chapter 6	31	A	A	B	0	Question 33: Correct answer: E. 核素肾图 Explanation (per Chinese urologic oncology guidelines): The patient presents with irritative voiding symptoms (urinary frequency, dysuria), suprapubic pain, and painless gross hematuria—classic for bladder cancer, particularly urothelial carcinoma. To establish the diagnosis of bladder cancer, the following are appropriate: B. Cystoscopy: Gold standard—allows …	A	1		A	1		A	1		B	0
Chapter 6	32	A	A	A	1		A	1		A	1		A	1		A	1
Chapter 6	33	E	E	E	1		E	1		E	1		E	1		E	1
Chapter 6	34	D	D	D	1		D	1		D	1		D	1		D	1
Chapter 6	35	C	C	C	1		C	1		C	1		C	1		C	1
Chapter 6	36	C	C	C	1		C	1		C	1		C	1		C	1
Chapter 6	37	A	A	A	1	Question 37: Correct answer: A. 需检测PSA Explanation (per Chinese and international guidelines for testicular germ cell tumors): The patient has seminoma confirmed by orchiectomy. Standard tumor markers for testicular germ cell tumors (GCTs) include: AFP (alpha-fetoprotein) β-hCG (beta-human chorionic gonadotropin) LDH (lactate dehydrogenase) — a nonspecific marker of tumor burden Important distinc…	A	1	### **Answer to Question 37** **Answer: A. PSA testing is required (需检测PSA)** **Analysis:** According to Chinese and international guidelines for testicular cancer management (e.g., CSCO guidelines), the essential tumor markers for diagnosis, staging, and monitoring of testicular germ cell tumors are **Alpha-fetoprotein (AFP)**, **Beta-human chorionic gonadotropin (β-hCG)**, and **Lactate Dehydro…	A	1	Based on the clinical vignette and the requirements of the Chinese Intermediate Professional Title Examination, here are the answers in English, strictly adhering to standard Chinese radiation oncology and oncology guidelines. --- ## 🇨🇳 Clinical Vignette Translation and Analysis * **Patient:** Male, 25 years old. * **Diagnosis:** Pure **Seminoma (精原细胞瘤)** confirmed after orchiectomy. --- ## 🔬 Que…	A	1	Based on the clinical vignette and the requirements of the Chinese Intermediate Professional Title Examination, here are the answers in English, strictly adhering to standard Chinese radiation oncology and oncology guidelines. --- ## 🇨🇳 Clinical Vignette Translation and Analysis * **Patient:** Male, 25 years old. * **Diagnosis:** Pure **Seminoma (精原细胞瘤)** confirmed after orchiectomy. --- ## 🔬 Que…	C	1
Chapter 6	38	A	A	E	0		E	0		E	0		E	0		D	0
Chapter 6	39	C	C	C	1		C	1		C	1		C	1		A	0
Chapter 6	40	D	D	D	1		D	1		B	0		B	0		D	1
Chapter 6	41	A	A	D	0	Question 41: Correct answer: D. T1bN1M0 Explanation (per AJCC/UICC 8th Edition TNM staging, adopted in Chinese clinical practice): Primary tumor (T): Tumor size: 3 cm × 3 cm → >2 cm but ≤4 cm → T1b T1a: ≤2 cm T1b: >2 cm and ≤4 cm Location: Cortical, exophytic, no invasion of renal vein, perinephric fat, or adjacent organs (not mentioned; lymph node metastasis alone does not upstage T) Renal sinus…	A	1		B	0	Based on the clinical vignette and the requirements of the Chinese Intermediate Professional Title Examination, here are the answers in English, strictly adhering to standard Chinese radiation oncology and oncology guidelines. --- ## 🇨🇳 Clinical Vignette Translation and Analysis * **Patient:** Male, 65 years old. * **Diagnosis:** Renal Cell Carcinoma (RCC), clear cell type. * **Surgical/Pathology…	D	0	Based on the clinical vignette and current Chinese urologic oncology and radiation oncology guidelines: **41. Clinical staging:** * Tumor size: 3 cm × 3 cm → T1b (tumor >2 cm but ≤4 cm, limited to kidney) * Involvement: renal perinephric fat and **positive abdominal aortic lymph node** → N1 * No distant metastasis described → M0 ✅ **Answer: D. T1bN1M0** **42. Next-step treatment strategy:** * For…	C	0
Chapter 6	42	D	D	D	1		D	1		D	1		D	1		D	1
Chapter 6	43	B	B	B	1		B	1		B	1		B	1		B	1
Chapter 6	44	C	C	C	1	Question 44: Correct answer: C. 膀胱镜 Explanation (per Chinese urologic oncology guidelines and clinical practice): The patient presents with painless gross hematuria, irritative voiding symptoms (frequency, urgency), pyuria (WBC+++), hematuria (RBC+++), and positive urine cytology for malignant cells. These findings are highly suggestive of bladder cancer, most likely urothelial carcinoma. To conf…	C	1		C	1	## 🇨🇳 临床病例分析 * **患者:** 男性，52岁。 * **主诉:** 无痛性全程肉眼血尿，伴尿频、尿急、尿痛（膀胱刺激症状）。 * **检查:** 尿常规显示白细胞和红细胞均高（提示炎症和出血），尿细胞学发现癌细胞。 * **总结:** 典型的膀胱癌表现（无痛性血尿），伴有明显的刺激症状，提示病灶可能位于膀胱三角区或伴有感染。 --- ## 🔬 第 44 题 (单项选择题) **翻译:** 患者下一步要做的检查是（ ）。 * **分析:** 患者尿细胞学已发现癌细胞，临床高度怀疑膀胱癌。为了明确肿瘤的位置、数目、形态，并进行活检以确定病理类型和浸润深度，**膀胱镜检查**是必不可少的，它是明确诊断的金标准。 **答案为 44: C. 膀胱镜 (Cystoscopy)** --- ## 🔬 第 45 题 (单项选择题) **翻译:** 患者行手术治疗，术中见肿瘤位于膀胱颈、三角…	C	1	Here are the answers based on the clinical vignette and current Chinese radiation oncology guidelines for urothelial carcinoma of the bladder: **44. Next step in examination:** **Answer: C. Cystoscopy** * Rationale: The patient has painless gross hematuria with positive urine cytology. Cystoscopy is the gold standard to directly visualize and biopsy bladder tumors. Ultrasound or IVP can be adjunc…	C	1
Chapter 6	45	C	C	C	1		C	1		C	1		D	0		C	1
Chapter 6	46	B	B	A	0		B	1		E	0		A	0		D	1
Chapter 6	47	B	B	B	1	Question 47: Correct answer: B. 胸椎MRI Explanation (per Chinese guidelines for prostate cancer and bone metastasis evaluation): The patient has prostate cancer with elevated PSA, palpable hard nodular prostate, pelvic lymphadenopathy, and bone scan (ECT) showing multiple thoracic vertebral “hot spots”. He now presents with new-onset back pain, raising concern for spinal metastasis with possible co…	B	1		B	1	Based on the clinical vignette and the requirements of the Chinese Intermediate Professional Title Examination, here are the answers in English, strictly adhering to standard Chinese radiation oncology and oncology guidelines. --- ## 🇨🇳 Clinical Vignette Translation and Analysis * **Patient:** Male, 60 years old. * **Chief Complaint:** Progressive difficulty urinating (BPH/tumor-like) for 6 month…	B	1		B	1
Chapter 6	48	A	A	A	1		A	1		A	1		A	1		E	0
Chapter 6	49	C	C	A	0		C	1		A	0		C	1		C	1
Chapter 6	50	B	B	B	1	Question 50: Correct answer: B. BEP Explanation (per CSCO Testicular Cancer Guidelines 2024 and international standards adopted in China): The patient is a 27-year-old male with non-seminomatous germ cell tumor (NSGCT) of the testis and lung metastasis → metastatic disease. For good-prognosis metastatic NSGCT (which includes lung-only metastases per IGCCCG criteria), the standard first-line chemo…	B	1	### **Answer to Question 50** **Answer: B. BEP** **Analysis:** For metastatic non-seminomatous germ cell tumor (NSGCT), the standard first-line chemotherapy regimen according to Chinese guidelines (e.g., Chinese Society of Clinical Oncology/CSCO guidelines for testicular cancer) is BEP, which consists of Bleomycin, Etoposide, and Cisplatin. This regimen has high efficacy and is internationally re…	B	1		B	1	Here are the answers based on current Chinese consensus and international guidelines for non-seminomatous germ cell tumors (NSGCT) with pulmonary metastasis: **50.** First-line chemotherapy for metastatic non-seminomatous testicular cancer is **B. BEP** (Bleomycin, Etoposide, Cisplatin). * BEP is standard first-line for NSGCT according to NCCN and Chinese guidelines. VIP is an alternative if bleo…	B	1
Chapter 6	51	A	A	D	0		D	0		D	0		D	0		D	0
Chapter 6	52	A	A	A	1		B	0		B	0		B	0		B	0
Chapter 6	53	C	C	A	0	53. A 54. B 55. D	A	0	*** **53. 侵犯膀胱颈、三角区的肿瘤应选择的术式是（ A ）。** **Rationale:** Tumors invading the bladder neck and trigone are in a critical anatomical region. **Radical cystectomy (A)** is the standard procedure as it ensures complete removal of the tumor and regional lymph nodes, which is necessary for oncological control in this high-risk location per Chinese urological oncology guidelines. **54. Ta的表浅膀胱肿瘤应选择的术式是（ B ）…	A	0	These questions require knowledge of the standard surgical management principles for bladder cancer, which differ based on the tumor stage and location. ### **Shared Options** | Option | Original Chinese | English Translation | | :---: | :---: | :--- | | **A** | 根治性膀胱切除术 | Radical Cystectomy | | **B** | 经尿道膀胱肿瘤切除术 | Transurethral Resection of Bladder Tumor (TURBT) | | **C** | 全膀胱切除术 | Total Cyste…	A	0	53. For a **tumor involving the bladder neck and trigone (侵犯膀胱颈、三角区的肿瘤)**, the appropriate surgical procedure is **A. Radical cystectomy (根治性膀胱切除术)** — because these locations make partial resection or preservation difficult while ensuring oncologic control. 54. For a **Ta stage superficial bladder tumor (Ta表浅膀胱肿瘤)**, the appropriate treatment is **B. Transurethral resection of bladder tumor (经尿道…	C	1
Chapter 6	54	B	B	B	1		B	1		B	1		B	1		B	1
Chapter 6	55	D	D	D	1		D	1		D	1		D	1		A	0
Chapter 6	56	D	D	D	1		D	1		D	1		D	1		D	1
Chapter 6	57	B	B	B	1		B	1		B	1		B	1		B	1
Chapter 6	58	B	B	B	1	58. B 59. D 60. E 61. C	B	1	*** **58. 上述哪项为膀胱镜下乳头状癌的表现？（ B ）** **Rationale:** Under cystoscopy, papillary carcinoma of the bladder typically appears as **single or multiple pinkish, slender-stalked lesions, resembling aquatic plants floating in water (B)**. This description is characteristic of the exophytic growth pattern of non-muscle-invasive papillary tumors (e.g., Ta, T1) and is a standard diagnostic feature in Chinese…	B	1	These questions relate to the visual diagnosis of different types and stages of bladder cancer as seen through a cystoscope. ### **Shared Options** | Option | Original Chinese | English Translation | | :---: | :---: | :--- | | **A** | 膀胱容量缩小，肿瘤附近黏膜皱缩、增厚、水肿、充血 | Reduced bladder capacity, mucosal folding/thickening/edema/congestion near the tumor | | **B** | 单发或多发粉红色、蒂细长、似水草在水中漂浮 | Single or multip…	B	1	58. The **cystoscopic appearance of papillary carcinoma of the bladder (乳头状癌)** is **B. Single or multiple pink lesions with slender stalks, floating like seaweed in water (单发或多发粉红色、蒂细长、似水草在水中漂浮)** — characteristic of non-invasive papillary urothelial carcinoma. 59. The **cystoscopic appearance of carcinoma in situ (原位癌)** is **D. Red, slightly elevated mucosal areas resembling congested or hyper…	B	1
Chapter 6	59	D	D	D	1		D	1		D	1		D	1		D	1
Chapter 6	60	A	A	E	0		C	0		C	0		C	0		A	1
Chapter 6	61	C	C	C	1		E	0		C	1		A	0		C	1
Chapter 6	62	B	B	A	0	62. A 63. D 64. E	B	1	*** **62. 睾丸精原细胞瘤Ⅰ期患者术后放疗剂量为（ B ）。** **Rationale:** For Stage I testicular seminoma post-orchiectomy, the standard adjuvant radiotherapy dose to the para-aortic and ipsilateral pelvic lymph nodes is **20-30 Gy (B)** in 1.5-1.8 Gy fractions, as per Chinese radiation oncology guidelines. This dose provides excellent disease control with minimal toxicity. **63. 小肠耐受剂量为（ A ）。** **Rationale:** The tol…	B	1		A	0	62. The **postoperative radiotherapy dose for stage I testicular seminoma (睾丸精原细胞瘤Ⅰ期)** is **A. 40–45 Gy (40～45 Gy)** — targeting the para-aortic and ipsilateral pelvic lymphatic drainage areas. 63. The **tolerance dose of the small intestine (小肠耐受剂量)** is **B. 20–30 Gy (20～30 Gy)** — doses above this significantly increase the risk of radiation enteritis and perforation. 64. The **postoperative …	B	1
Chapter 6	63	E	E	D	0		A	0		E	1		B	0		B	0
Chapter 6	64	C	C	E	0		D	0		C	1		E	0		E	1
Chapter 6	65	E	E	E	1	65. E 66. E 67. D	E	1		E	1		B	0	65. **Testicular non-seminomatous tumors** do **not express**, while **seminomas do express**, **B. β-hCG (BHCG)** — seminomas may secrete small amounts of β-hCG, whereas non-seminomatous germ cell tumors usually express both AFP and β-hCG variably. 66. **Both seminoma and non-seminomatous germ cell tumors** can express **B. β-hCG (BHCG)** — although levels are generally lower in seminomas. 67. *…	D	1
Chapter 6	66	B	B	E	0		B	1		B	1		B	1		A	1
Chapter 6	67	D	D	D	1		D	1		D	1		D	1		C	0
Chapter 6	68	C	C	C	1		D	0	*** **68. Rectal tolerance dose ( D ).** **Rationale:** According to Chinese radiation therapy normal tissue constraint guidelines, the tolerance dose (TD 5/5) for the entire rectum is **4500–5000 cGy (D)** when using conventional fractionation (1.8–2.0 Gy per fraction). This represents the dose at which there is a 5% risk of severe complications within 5 years. **69. Bladder tolerance dose ( A )…	C	1	These questions relate to the key radiation doses and organ-at-risk tolerances necessary for planning definitive pelvic radiation therapy, particularly for prostate cancer. ### **Shared Options** | Option | Dose Range (cGy) | English Translation (Gy) | | :---: | :---: | :--- | | **A** | 6500–7000 cGy | 65–70 Gy | | **B** | 3500–4000 cGy | 35–40 Gy | | **C** | 5500–6000 cGy | 55–60 Gy | | **D** | …	D	0	68. The **tolerance dose of the rectum (直肠耐受剂量)** is **D. 4500–5000 cGy (45–50 Gy)** — exceeding this increases the risk of radiation proctitis and late toxicity. 69. The **tolerance dose of the bladder (膀胱耐受剂量)** is **D. 4500–5000 cGy (45–50 Gy)** — above this, risk of radiation cystitis and hematuria rises significantly. 70. The **curative radiotherapy dose for prostate cancer (前列腺癌根治性放疗剂量)** i…	B	1
Chapter 6	69	C	C	C	1		A	0		A	0		D	0		C	1
Chapter 6	70	E	E	E	1		E	1		E	1		C	0		C	0
Chapter 7	1	A	A	A	1		A	1		A	1		A	1		C	0
Chapter 7	2	C	C	C	1		C	1		C	1		C	1		C	1
Chapter 7	3	C	C	C	1		C	1		C	1		C	1		C	1
Chapter 7	4	E	E	E	1		E	1		E	1		E	1		E	1
Chapter 7	5	E	E	C	0	C. 中枢神经系统受侵	E	1		E	1		E	1		E	1
Chapter 7	6	C	C	C	1		C	1		C	1		C	1		B	0
Chapter 7	7	C	C	C	1		C	1		C	1		C	1		C	1
Chapter 7	8	E	E	E	1		E	1		E	1		E	1		E	1
Chapter 7	9	A	A	A	1		A	1		A	1		A	1		A	1
Chapter 7	10	E	E	E	1		E	1		E	1		E	1		E	1
Chapter 7	11	A	A	A	1		A	1		A	1		D	0	According to **Chinese Hodgkin lymphoma treatment guidelines** and **international consensus (NCCN/ESMO)**: * For **early-stage unfavorable Hodgkin lymphoma**, including those with a **bulky mediastinal mass (≥10 cm)** or other risk factors, the **best approach** is: → **Combined modality therapy:** **4 cycles of ABVD chemotherapy + involved-field radiotherapy (IFRT)** (not extended-field). * Ext…	E	1
Chapter 7	12	D	D	A	0	A. 扩大野照射	B	0	根据放疗技术的标准分类，斗篷野（Mantle field）加锄形野（Inverted Y field）照射是霍奇金淋巴瘤治疗中常用的技术，覆盖全身主要淋巴结区域，包括颈部、锁骨上、腋窝、纵隔、腹主动脉旁和盆腔淋巴结。这种组合照射方式属于**全淋巴结照射（Total Lymphoid Irradiation, TLI）**。 其他选项分析： - **A. 扩大野照射**：通常指覆盖比受累野更广的区域，但并非特指全淋巴结。 - **C. 受累野照射**：仅照射受累的淋巴结区域，不包含未受累区域。 - **D. 次全淋巴结照射**：覆盖大部分淋巴结区域，但通常不包括盆腔淋巴结，例如斗篷野加腹主动脉旁野。 - **E. 区域野照射**：是一个泛称，不特指斗篷野加锄形野的组合。 因此，正确答案是**B. 全淋巴结照射**。	B	0	放疗技术中，斗篷野加锄形野照射属于 **B. 全淋巴结照射**。 ### 详细解释 这些术语主要用于霍奇金淋巴瘤（$\text{HL}$）的放疗中，代表了从历史上到现代的不同照射范围： 1. **斗篷野 ($\text{Mantle Field}$)：** 覆盖膈肌上方的所有主要淋巴结区域（包括颈部、锁骨上、腋窝和纵隔）。 2. **锄形野 ($\text{Inverted Y Field}$ / $\text{Abdominal Field}$)：** 覆盖膈肌下方的所有主要淋巴结区域（包括腹主动脉旁、髂骨区和脾脏）。 3. **斗篷野 + 锄形野 ($\text{Mantle Field} + \text{Inverted Y Field}$ / $\text{Total Nodal Irradiation, TNI}$ / $\text{Total Lymphoid Irradia…	A	0	According to radiotherapy terminology for **Hodgkin lymphoma**: * **Mantle field (斗篷野) + para-aortic/spleen field (锄形野)** irradiation was historically used for **all major nodal regions above the diaphragm + para-aortic nodes**. * This corresponds to **extended-field radiotherapy (EFRT / 扩大野照射)**, covering both involved and uninvolved nodal regions. ✅ **Answer:** **A. 扩大野照射 (Extended-field irradi…	A	0
Chapter 7	13	E	E	E	1		E	1		E	1		E	1		E	1
Chapter 7	14	A	A	A	1		A	1		A	1		A	1		A	1
Chapter 7	15	B	B	B	1		B	1		B	1		B	1		B	1
Chapter 7	16	D	D	D	1		D	1		D	1		D	1		D	1
Chapter 7	17	B	B	B	1		B	1		B	1		B	1		B	1
Chapter 7	18	C	C	C	1		C	1		D	0	18. 下列哪项是局限IE期鼻腔和鼻型NK/T细胞淋巴瘤治疗原则？（ ） A. 手术 B. 单纯化疗 C. 单纯放疗 D. 化疗加受累野放疗 E. 手术＋放疗	C	1		D	0
Chapter 7	19	B	B	B	1		B	1		B	1		B	1		B	1
Chapter 7	20	E	E	E	1		E	1		E	1		E	1		E	1
Chapter 7	21	A	A	A	1		A	1		A	1		A	1		A	1
Chapter 7	22	D	D	D	1		D	1		D	1		D	1		D	1
Chapter 7	23	E	E	E	1		E	1		E	1		E	1		E	1
Chapter 7	24	E	E	E	1		E	1		E	1		E	1		E	1
Chapter 7	25	A	A	D	0	D. 肺	A	1		E	0	霍奇金淋巴瘤 ($\text{HL}$) 的 $\text{Ann Arbor}$ 分期系统定义 $\text{IV}$ 期为**淋巴结或淋巴组织以外的器官弥漫性或多灶性受侵犯**。 以下选项分析： * **A. 皮肤：** 皮肤的弥漫性或多灶性受侵犯属于 $\text{IV}$ 期。 * **B. 肝：** 肝脏的弥漫性或多灶性受侵犯属于 $\text{IV}$ 期。 * **C. 骨髓：** 骨髓受侵犯（通常通过活检或抽吸确诊）直接定义为 $\text{IV}$ 期。 * **D. 肺：** 肺的弥漫性或多灶性受侵犯属于 $\text{IV}$ 期。 **注意：** 孤立的、结节状的肺部侵犯（$\text{E}$ 结外病变）或单个器官的局限性浸润，若无弥漫性病变，可能被归为 $\text{IIE}$ 或 $\text{IIIE}$ 期，但题干中未限定为局限性侵犯。在判断 $\text…	A	1		E	1
Chapter 7	26	E	E	E	1		E	1		E	1		E	1		E	1
Chapter 7	27	B	B	B	1		B	1		B	1		B	1		B	1
Chapter 7	28	E	E	E	1		E	1		E	1		E	1		E	1
Chapter 7	29	C	C	C	1		D	0	根据国际预后指数（IPI）对非霍奇金淋巴瘤（NHL）进行风险分组的标准，IPI基于五个因素：年龄、Ann Arbor分期、血清LDH水平、体能状态（ECOG评分）和结外侵犯部位数。针对该患者的具体情况分析如下： - **年龄**：65岁，大于60岁，得1分。 - **Ann Arbor分期**：患者有双颈淋巴结、腹膜后淋巴结肿大（横膈膜上下受累），且肝脏多发性占位（结外器官侵犯），属于IV期，得1分。 - **血清LDH**：正常，得0分。 - **ECOG评分**：1级，得0分。 - **结外侵犯部位数**：仅肝脏侵犯（一个部位），得0分。 IPI总得分为2分（1+1+0+0+0）。根据IPI风险分组： - 低危组：0-1分 - **中低危组（低中危组）**：2分 - 中高危组（高中危组）：3分 - 高危组：4-5分 因此，该患者属于中低危组。 答案：**D. 中低危组**	C	1		C	1		C	1
Chapter 7	30	D	D	D	1		A	0	根据患者的诊断和分期，患者为58岁男性，诊断为外周T细胞淋巴瘤（非特异型），分期为IE期（局限于右腋窝淋巴结，无其他部位受累）。外周T细胞淋巴瘤是一种侵袭性非霍奇金淋巴瘤，即使早期也存在微转移风险，因此需要全身化疗联合局部放疗以降低复发风险。 根据非霍奇金淋巴瘤治疗指南（如NCCN指南），对于IE期侵袭性淋巴瘤（包括外周T细胞淋巴瘤），标准治疗方案是联合化疗和受累野放疗。常用方案为CHOP方案（环磷酰胺、阿霉素、长春新碱、泼尼松）化疗3-4周期后联合局部放疗。研究表明，这种模式能提高局部控制率和生存率，相比单纯化疗或单纯放疗更有效。 选项分析： - **A. CHOP方案化疗3周期＋右腋窝放疗**：符合标准治疗原则，适用于IE期侵袭性淋巴瘤。 - **B. CHOP方案化疗6周期**：单纯化疗周期较长，可能增加毒性，且对于IE期，联合放疗更优。 - **C. CHOP方案化疗3周期**：…	A	0	该患者的诊断是**外周T细胞淋巴瘤（非特异型，PTCL-NOS）**。PTCL-NOS 属于侵袭性非霍奇金淋巴瘤（NHL）的一种。 ### 治疗原则分析 1. **疾病分期：** 患者仅右腋窝淋巴结受累，胸腹CT和骨髓检查均阴性。这属于 **Ann Arbor I 期**（局限期）。 2. **治疗策略：** 对于局限期（I/II期）的侵袭性NHL（包括PTCL-NOS），标准的治疗策略有两种： * **单纯化疗（CT）：** 6–8 周期标准的蒽环类联合方案（如CHOP）。 * **联合放化疗（CMT）：** 3–4 周期化疗后，对原发病灶区（淋巴结或结外）进行受累部位放疗（ISRT）。 3. **PTCL-NOS 特点：** PTCL-NOS 预后通常比弥漫大B细胞淋巴瘤（DLBCL）差，因此需要积极治疗。 ### 选项评估 * **E. 右腋窝放疗 (Right Axilla RT…	D	1		B	1
Chapter 7	31	D	D	D	1		D	1		D	1		D	1		D	1
Chapter 7	32	A	A	A	1	Question 32: Correct answer: A. 40～45 Gy Explanation (per CSCO Lymphoma Guidelines 2024 and Chinese radiation oncology consensus): The patient has stage I (localized) diffuse large B-cell lymphoma (DLBCL) of the right tonsil, with no nodal or systemic involvement on staging CT. After complete response to chemotherapy, involved-site radiotherapy (ISRT) is recommended for non-bulky stage I/II DLBCL…	D	0	Based on the provided clinical vignette and standard Chinese radiation oncology practice, the answers to the questions are as follows: ### **Answer to Question 32** **Answer: D. 30～35Gy** **Analysis:** For diffuse large B-cell lymphoma (DLBCL) of the tonsil in early-stage disease (likely stage I based on the absence of extra-nodal involvement), after chemotherapy, involved-site radiotherapy (ISRT…	D	0	Based on the clinical vignette and the requirements of the Chinese Intermediate Professional Title Examination, here are the answers in English, strictly adhering to standard Chinese radiation oncology and oncology guidelines. --- ## 🇨🇳 Clinical Vignette Translation and Analysis * **Patient:** Female, 65 years old. * **Diagnosis:** Diffuse Large B-cell Lymphoma ($\text{DLBCL}$) of the Tonsil. * *…	A	1		A	1
Chapter 7	33	A	A	A	1		A	1		A	1		A	1		D	0
Chapter 7	34	C	C	C	1		C	1		C	1		C	1		C	1
Chapter 7	35	C	C	B	0		C	1		B	0		C	1		B	1
Chapter 7	36	A	A	A	1		A	1		A	1		A	1		A	1
Chapter 7	37	B	B	B	1		B	1		B	1		B	1		B	1
Chapter 7	38	D	D	D	1		D	1		D	1		D	1		D	1
Chapter 7	39	C	C	C	1		C	1		C	1		C	1		C	1
Chapter 7	40	E	E	E	1		E	1		E	1		E	1		E	1
Chapter 7	41	C	C	C	1		C	1		C	1		C	1		A	1
Chapter 7	42	D	D	D	1		D	1		D	1		D	1		D	1
Chapter 7	43	A	A	A	1	43. A 44. B 45. B	A	1		A	1		A	1		A	1
Chapter 7	44	B	B	B	1		B	1		B	1		B	1		B	1
Chapter 7	45	E	E	B	0		E	1		E	1		E	1		C	1
Chapter 7	46	B	B	B	1		B	1		B	1		B	1		E	0
Chapter 7	47	C	C	C	1		C	1		C	1		C	1		C	1
Chapter 7	48	E	E	E	1		E	1		E	1		A	0	48. The Hodgkin lymphoma subtype with **diffuse fibrosis, numerous RS cells, and “sarcomatoid” variant cells (镜下呈弥漫纤维化，含大量RS细胞和"肉瘤样"变异细胞)** is **A. Mixed cellularity type (混合细胞型)**. 49. The subtype in which **typical RS cells are seen and the lesion is diffuse (镜下见典型的RS细胞，病变呈弥漫性)** is **E. Lymphocyte-depleted type (淋巴细胞消减型)** — often associated with older age and poor prognosis. 50. The subtype i…	A	1
Chapter 7	49	A	A	A	1		A	1		A	1		E	0		A	1
Chapter 7	50	D	D	D	1		D	1		D	1		D	1		B	1
Chapter 7	51	B	B	A	0	51. A 52. B	B	1		B	1		A	0	51. The **radiotherapy dose to involved fields after chemotherapy for Hodgkin lymphoma (霍奇金淋巴瘤化疗后受累野放疗剂量)** is **A. 40–45 Gy** — standard involved-field consolidation dose. 52. The **radiotherapy dose for early-stage gastric MALT lymphoma (早期胃黏膜相关组织淋巴瘤放疗剂量)** is **B. 20–36 Gy** — sufficient for local control while minimizing toxicity. ✅ **Answers:** 51. A 52. B	A	0
Chapter 7	52	D	D	B	0		D	1		D	1		B	0		D	1
Chapter 7	53	A	A	A	1		A	1	*** **53. The radiation dose for nasal NK/T-cell lymphoma is ( A ).** **Rationale:** For nasal NK/T-cell lymphoma, radiotherapy is the primary curative treatment for localized disease. The recommended definitive radiation dose according to Chinese lymphoma radiotherapy guidelines is **50–55 Gy (A)** in 1.8–2.0 Gy per fraction. This dose is necessary to achieve durable local control given the tumo…	A	1	These questions require knowledge of the standard curative radiation doses for two specific aggressive lymphomas: NK/T-cell Lymphoma (which is often localized and requires high doses) and Diffuse Large B-cell Lymphoma (where RT is often used for consolidation after chemotherapy). ### **Shared Options** | Option | Dose Range (Gy) | English Translation (cGy) | | :---: | :---: | :--- | | **A** | 50～…	E	0	53. For **nasal NK/T-cell lymphoma (鼻腔NK/T细胞淋巴瘤)**, the recommended radiotherapy dose is **E. 60 Gy** — high-dose radiotherapy is required due to its relative chemo-resistance and radiosensitivity. 54. For **diffuse large B-cell lymphoma (弥漫大B细胞淋巴瘤) after chemotherapy**, the involved-field radiotherapy dose is **A. 50–55 Gy** — standard consolidation dose for residual disease or initially bulky s…	A	1
Chapter 7	54	C	C	C	1		D	0		D	0		A	0		C	1
Chapter 8	1	A	A	A	1		C	0	根据医学流行病学数据，原发性骨肿瘤是指起源于骨骼的肿瘤，相对罕见。其发生率占所有恶性肿瘤的约**1%～2%**。这一数据基于全球癌症统计和肿瘤学教科书（如《骨与软组织肿瘤学》），表明原发性骨肿瘤在整体癌症负担中占比较小。其他选项如2%～3%、5%～10%等均过高，不符合实际。 因此，正确答案是**C. 1%～2%**。	C	0	原发性骨肿瘤（包括良性和恶性）在所有人类肿瘤中的发生率非常低，尤其是原发性恶性骨肿瘤（如骨肉瘤、尤文肉瘤等）在所有恶性肿瘤中所占的比例极小。 根据肿瘤学和骨科学的统计，原发性恶性骨肿瘤约占所有人类恶性肿瘤的 $0.2\% \sim 1\%$。如果将良性骨肿瘤也考虑在内，总体比例也属于较低的水平。 在提供的选项中，**1%～2%** 是最接近和符合教科书对原发性骨肿瘤（尤其是恶性骨肿瘤）罕见发生率的描述。其他选项的比例太高，更可能是转移性肿瘤或软组织肿瘤的比例。 因此，最恰当的选项是 **C**。 **C. 1%～2%**	C	0	According to **Chinese and international oncology epidemiology data**: * **Primary bone tumors** are **relatively rare**, accounting for approximately **1%–2% of all malignancies**. ✅ **Answer:** **C. 1%～2%**	C	0
Chapter 8	2	C	C	C	1		C	1		C	1		C	1		C	1
Chapter 8	3	B	B	B	1		B	1		B	1		B	1		B	1
Chapter 8	4	E	E	E	1		E	1		E	1		E	1		E	1
Chapter 8	5	C	C	C	1		C	1		C	1		C	1		C	1
Chapter 8	6	B	B	B	1		B	1		B	1		B	1		B	1
Chapter 8	7	A	A	A	1		A	1		A	1		A	1		A	1
Chapter 8	8	B	B	B	1		B	1		B	1		B	1		C	1
Chapter 8	9	A	A	A	1		A	1		A	1		A	1		C	0
Chapter 8	10	D	D	D	1		D	1		D	1		D	1		A	0
Chapter 8	11	B	B	B	1		B	1		B	1		B	1		B	1
Chapter 8	12	C	C	C	1		C	1		C	1		C	1		C	1
Chapter 8	13	C	C	C	1		C	1		C	1		C	1		C	1
Chapter 8	14	E	E	E	1		E	1		E	1		E	1		C	0
Chapter 8	15	A	A	A	1		A	1		A	1		C	0	For **postoperative radiotherapy of limb soft tissue sarcoma**, according to **Chinese and international guidelines**: * **Standard fractionation:** 1.8–2.0 Gy per fraction * **Total dose to tumor bed:** **50–60 Gy** * This ensures **local control** while minimizing toxicity ✅ **Answer:** **C. 55～60Gy**	A	1
Chapter 8	16	A	A	A	1		A	1		A	1		A	1		A	1
Chapter 8	17	C	C	C	0		C	0		C	0		C	0		C	0
Chapter 8	18	E	E	E	1		E	1		E	1		E	1		E	1
Chapter 8	19	E	E	E	1		E	1		E	1		D	0	For **osteosarcoma**, studies show that at initial diagnosis: * **Even when chest imaging is negative, microscopic pulmonary metastases are present in a substantial proportion of patients** * **Estimated proportion:** **≈ 40%–50%** ✅ **Answer:** **D. 40%～50%**	C	0
Chapter 8	20	A	A	A	1		A	1		A	1		A	1		A	1
Chapter 8	21	E	E	D	0	D. 前列腺癌	E	1		B	0	在临床实践中，发生骨转移最常见的恶性肿瘤主要集中在**肺癌、乳腺癌和前列腺癌**这三大类。 要确定“最多见”的肿瘤，通常有两种衡量标准： 1. **绝对数量 (Absolute Number)：** 在所有骨转移病例中，哪种肿瘤占的比例最高。 2. **发病率 (Incidence Rate)：** 患某种肿瘤的患者中，有多少比例会发生骨转移。 **综合分析：** * **肺癌 (B)：** 肺癌是全球（包括中国）发病率和死亡率最高的恶性肿瘤之一。尽管不是肺癌患者骨转移的比例最高（约 $30\% \sim 40\%$），但由于其**基数巨大**，因此肺癌导致的骨转移病例的**绝对数量**通常是最高的。 * **乳腺癌 (E)：** 骨是乳腺癌最常见的转移部位，转移率极高（约 $60\% \sim 70\%$）。 * **前列腺癌 (D)：** 骨是前列腺癌最常见的转移部位，通常为成骨性转…	B	0	Among malignancies, the **most common primary tumors that metastasize to bone** are: * **Prostate cancer** → predominantly osteoblastic lesions * **Breast cancer** → predominantly osteolytic or mixed lesions * Both are frequent, but **prostate cancer is classically cited as the most common site-specific for bone metastasis**, especially in men ✅ **Answer:** **D. 前列腺癌 (Prostate cancer)**	B	1
Chapter 8	22	A	A	A	0		A	0		A	0		A	0		A	0
Chapter 8	23	b	B	D	0	D. 60%～70%	D	0	根据骨肉瘤的治疗现状，综合治疗（包括手术切除和化疗）的5年生存率已显著提高。目前，骨肉瘤综合治疗的5年生存率可达**60%～70%**。这一数据基于临床研究和医学指南（如NCCN指南），反映了现代治疗方案的成效。 其他选项分析： - A. 40%～50%：偏低，适用于化疗引入前的生存率。 - B. 75%左右：偏高，可能适用于局部早期患者，但非整体平均水平。 - C. 50%～60%：较保守，低于当前标准。 - E. 30%：过低，不符合现代治疗结果。 因此，正确答案是**D. 60%～70%**。	D	0	骨肉瘤是一种高度恶性的肿瘤，但随着新辅助化疗、手术（保肢手术）和辅助化疗等**综合治疗**模式的应用，患者的预后得到了显著改善。 在现代规范化综合治疗下： * **局限期**骨肉瘤患者的 5 年生存率普遍可达 **$60\% \sim 75\%$**。 * 对于化疗敏感性好（化疗后肿瘤坏死率 $\ge 90\%$）的患者，生存率甚至更高。 在提供的选项中，**$60\% \sim 70\%$** 是最常被引用的、代表现代综合治疗效果的标准范围。 **D. 60%～70%**	D	0	With **current multimodal therapy** (neoadjuvant/adjuvant chemotherapy + surgery), the **5-year overall survival for localized osteosarcoma** is: * **Approximately 60%–70%** ✅ * Factors affecting prognosis: tumor size, location, response to chemo, metastasis ✅ **Answer:** **D. 60%～70%**	C	1
Chapter 8	24	e	E	E	1		E	1		E	1		E	1		B	0
Chapter 8	25	b	B	B	1		B	1		B	1		B	1		B	1
Chapter 8	26	d	D	D	1		D	1		D	1		D	1		D	1
Chapter 8	27	e	E	E	1		E	1		E	1		E	1		E	1
Chapter 8	28	a	A	A	1		A	1		A	1		A	1		A	1
Chapter 8	29	b	B	B	1		B	1		B	1		B	1		B	1
Chapter 8	30	D	D	D	1		D	1		D	1		D	1		D	1
Chapter 8	31	a	A	D	0	D. 横纹肌肉瘤	D	0	根据软组织肉瘤的淋巴结转移特性，横纹肌肉瘤（尤其是胚胎型）的淋巴结转移率最高，可达15%至20%，远高于其他类型的软组织肉瘤。其他选项如滑膜肉瘤、脂肪肉瘤、平滑肌肉瘤和纤维肉瘤的淋巴结转移率通常较低（一般低于5%），主要以血行转移为主。 因此，正确答案是**D. 横纹肌肉瘤**。	D	0	大多数软组织肉瘤（STS）主要通过血道转移，淋巴结转移率很低。然而，少数特定的亚型具有较高的淋巴结转移倾向。 在成人软组织肉瘤中，**上皮样肉瘤**和**透明细胞肉瘤**的淋巴结转移率最高。 在所给的选项中： * **D. 横纹肌肉瘤 (Rhabdomyosarcoma, RMS)：** 这是最常见的儿童软组织肉瘤，其淋巴结转移率较高（约为 $15\% \sim 30\%$），尤其是在头颈部和四肢等部位。 * **A. 滑膜肉瘤 (Synovial Sarcoma)：** 转移率也相对较高（约为 $10\% \sim 20\%$），高于脂肪肉瘤和平滑肌肉瘤。 * **B, C, E (脂肪肉瘤、平滑肌肉瘤、纤维肉瘤)：** 这些常见成人软组织肉瘤的淋巴结转移率通常较低（低于 $5\%$）。 在常见的软组织肉瘤亚型中，**横纹肌肉瘤**因其较高的淋巴结转移率而广为人知，并且需要常规评估区域…	A	1		D	1
Chapter 8	32	B	B	B	1		B	1		B	1		B	1		B	1
Chapter 8	33	e	E	E	1		E	1		E	1		E	1		C	0
Chapter 8	34	e	E	E	1		E	1		E	1		E	1		E	1
Chapter 8	35	a	A	E	0	E. 以上都不对	B	0	根据肌肉骨骼肿瘤协会（MTS）分期系统（即Enneking分期系统）的描述，该系统主要用于骨和软组织肿瘤的分期，其核心目的是提供有用的预后信息，并指导治疗决策。该系统基于外科分级（G）、解剖定位（T）和有无转移（M）进行分期，分为Ⅰ期、Ⅱ期和Ⅲ期，其中Ⅰ期和Ⅱ期根据肿瘤是否局限于间室内（T1）或扩展到间室外（T2）分为A和B亚期，但Ⅲ期（有转移）不再分亚期。 现在分析各选项： - **A. 危险因素包括病变数目、大小和出现转移的时间**：错误。MTS分期系统不包括病变数目、大小或转移时间作为危险因素，而是基于G、T、M。 - **B. 强调提供有用的预后信息**：正确。MTS分期系统的主要目的之一是评估预后和指导治疗。 - **C. 每一期分别根据是否存在危险因素分为A期和B期**：错误。只有Ⅰ期和Ⅱ期根据T分A和B，Ⅲ期不分亚期。 - **D. 分为Ⅰ~Ⅳ期**：错误。MTS分期系统只…	C	0	MTS分期系统（Musculoskeletal Tumor Society Staging System），即 Enneking 分期系统，是评估骨与软组织肉瘤预后和指导外科手术的重要系统。 **评估选项：** * **A. 危险因素包括病变数目、大小和出现转移的时间：** **错误。** MTS系统主要基于组织学分级（G）、局部解剖定位（T）和有无转移（M）三个因素。 * **B. 强调提供有用的预后信息：** **正确。** MTS系统的核心目的就是根据G、T、M的组合来划分肿瘤的生物学侵袭性，从而提供**预后信息**并指导外科手术切缘的选择。 * **C. 每一期分别根据是否存在危险因素分为A期和B期：** **正确。** 恶性肿瘤的I期和II期均根据局部解剖定位（T分期：T1-间室内 vs T2-间室外，T2即为高危因素）划分为 A 亚期（T1）和 B 亚期（T2），例如IA期和…	C	0	The **MTS (Metastatic Tumor System) staging** for bone metastases is designed to provide prognostic information and guide treatment. Key points: * **A. Risk factors include number of lesions, tumor size, and timing of metastasis** ✅ Correct * **B. Emphasizes providing useful prognostic information** ✅ Correct * **C. Each stage is subdivided into A and B based on presence of risk factors** ✅ Corre…	B	0
Chapter 8	36	e	E	E	1		E	1		E	1		E	1		E	1
Chapter 8	37	c	C	C	1		C	1		C	1		C	1		C	1
Chapter 8	38	b	B	B	1		B	1		B	1		B	1		B	1
Chapter 8	39	a	A	A	1		A	1		A	1		A	1		A	1
Chapter 8	40	e	E	D	0	D. 肢端雀斑型黑色素瘤	E	1		D	0	该问题考察的是**最常见的皮肤恶性黑色素瘤类型**。如同上一个问题所述，黑色素瘤的类型分布在不同人种间存在显著差异。 * 在**白种人**中，最常见的是**表浅扩散型黑色素瘤 (Superficial Spreading Melanoma, SSM)**。 * 在**中国等东亚人群**中，最常见、最主要的类型是 **肢端雀斑型黑色素瘤 (Acral Lentiginous Melanoma, ALM)**。 在中国的职称考试中，通常需要根据中国的流行病学特征来回答。由于肢端雀斑型黑色素瘤在中国人群中占据了所有皮肤黑色素瘤的 $50\% \sim 70\%$，它无疑是**最常见的**类型。 **D. 肢端雀斑型黑色素瘤**	A	0	The **most common type of cutaneous malignant melanoma** worldwide is **superficial spreading melanoma (SSM)**, which corresponds to **雀斑型黑色素瘤** in Chinese terminology. ✅ **Answer:** **A. 雀斑型黑色素瘤**	D	0
Chapter 8	41	d	D	D	1		D	1		D	1		D	1		D	1
Chapter 8	42	a	A	C	0	C. 淋巴瘤	E	0	无色素性黑色素瘤是一种缺乏黑色素颗粒的黑色素瘤亚型，在组织学上常表现为梭形细胞或未分化形态，易与其他恶性肿瘤混淆。其鉴别诊断主要包括软组织肉瘤、低分化腺癌、淋巴瘤和未分化癌，因为这些肿瘤在形态上可能与无色素性黑色素瘤相似，需要免疫组化标记（如S-100、HMB-45、Melan-A等）进行区分。 然而，生殖细胞癌（如精原细胞瘤、胚胎性癌等）通常起源于性腺或中线结构，具有特定的免疫组化标记（如PLAP、OCT4、CD117等），且发病部位和临床特征与黑色素瘤差异较大，因此不是无色素性黑色素瘤的常见鉴别对象。 故正确答案是**E. 生殖细胞癌**。	C	0	无色素性黑色素瘤（Amelanotic Melanoma）在组织学上表现为高度异型、多形性的大细胞，由于缺乏色素，其形态学特征不明显，因此需要与许多其他高级别、未分化的恶性肿瘤进行鉴别。 **鉴别诊断对象通常包括形态学上相似、且需要免疫组化（IHC）区分的肿瘤：** 1. **A. 软组织肉瘤（如未分化多形性肉瘤）：** 软组织肉瘤是间叶组织来源，细胞形态与无色素性黑色素瘤的梭形细胞或上皮样细胞可以非常相似。 2. **B. 低分化腺癌 & D. 未分化癌：** 这类肿瘤失去了明确的腺体结构，细胞高度异型，可能呈片状或巢状排列，与黑色素瘤的上皮样细胞形态重叠。 3. **E. 生殖细胞癌（例如，胚胎性癌）：** 尤其在转移部位，生殖细胞癌可表现为未分化或多形性的大细胞，需要与黑色素瘤鉴别。 **C. 淋巴瘤 (Lymphoma)：** 淋巴瘤是造血系统肿瘤，细胞通常呈圆形的非粘附性（di…	E	0	无色素性黑色素瘤（Amelanotic Melanoma）在组织学上表现为高度异型、多形性的大细胞，由于缺乏色素，其形态学特征不明显，因此需要与许多其他高级别、未分化的恶性肿瘤进行鉴别。 **鉴别诊断对象通常包括形态学上相似、且需要免疫组化（IHC）区分的肿瘤：** 1. **A. 软组织肉瘤（如未分化多形性肉瘤）：** 软组织肉瘤是间叶组织来源，细胞形态与无色素性黑色素瘤的梭形细胞或上皮样细胞可以非常相似。 2. **B. 低分化腺癌 & D. 未分化癌：** 这类肿瘤失去了明确的腺体结构，细胞高度异型，可能呈片状或巢状排列，与黑色素瘤的上皮样细胞形态重叠。 3. **E. 生殖细胞癌（例如，胚胎性癌）：** 尤其在转移部位，生殖细胞癌可表现为未分化或多形性的大细胞，需要与黑色素瘤鉴别。 **C. 淋巴瘤 (Lymphoma)：** 淋巴瘤是造血系统肿瘤，细胞通常呈圆形的非粘附性（di…	E	1
Chapter 8	43	e	E	E	1		A	0	根据AJCC（美国癌症联合委员会）恶性黑色素瘤TNM分期原则，对选项进行分析： - **选项A**：原发肿瘤发生溃疡时，所有Ⅰ、Ⅱ、Ⅲ期患者的分期均应升高一期。这是不正确的。溃疡的存在会影响T分期（从a变为b），从而可能改变整体分期的子分期（如从IA期升至IB期，或从IIA期升至IIB期），但对于Ⅲ期患者，溃疡不会使分期从Ⅲ期升高至Ⅳ期，因为Ⅲ期已涉及淋巴结转移，溃疡仅是预后因素，不改变整体分期阶段。因此，选项A错误。 - **选项B**：T分期的确定根据黑色素瘤的厚度和溃疡形成，而不是侵犯范围（T1期除外）。这是正确的。T分期主要基于Breslow厚度和溃疡是否存在，侵犯范围不是主要因素（T1期可能考虑有丝分裂率）。 - **选项C**：M分期根据远处转移部位和血清乳酸脱氢酶的水平。这是正确的。M分期基于远处转移的部位（如皮肤、皮下、淋巴结或内脏）和LDH水平。 - **选项D**：N…	E	1		D	0	The incorrect statement regarding **malignant melanoma TNM staging** is: * **D. N分期根据转移淋巴结的数目而不是大小** ✅ **Explanation:** In melanoma, **N staging considers both the number of metastatic lymph nodes and the size of metastases** (micrometastases vs. macrometastases), not just the count. The other statements about T (thickness and ulceration), M (distant metastases and LDH), and stage IIIB (satellite…	C	1
Chapter 8	44	b	B	B	1		B	1		B	1		C	0	不正确的选项是： **C. 无局部淋巴结转移但有卫星灶转移或第一站淋巴结之前的淋巴转移为N2c** ✅ **解释：** * 对于**恶性黑色素瘤**，如果出现**卫星灶（satellite metastases）或局部皮下/淋巴管内转移（in-transit metastases）而没有区域淋巴结转移**，应归入 **N1c（1个淋巴结转移同时存在卫星灶或in-transit）或单独标记为N1c/N2c视具体分期标准**，但传统 AJCC 8版分期中，**只有存在区域淋巴结转移才算 N2**，单独卫星灶或in-transit 的情况不归入 N2c。 其他选项描述符合 AJCC 8版黑色素瘤 N 分期规范。	C	0
Chapter 8	45	c	C	C	1		B	0	根据AJCC（美国癌症联合委员会）恶性黑色素瘤TNM分期标准（第8版），ⅢC期的定义包括原发肿瘤有溃疡（T1-4b）合并特定区域淋巴结转移（N2或N3）且无远处转移（M0）。选项B（T1～4bN2aM0）符合ⅢC期的描述，其中T1-4b表示原发肿瘤有溃疡，N2a表示2-3个区域淋巴结临床隐性转移（镜下转移），M0表示无远处转移。 其他选项分析： - A. T1～4aN2bM0：T1-4a表示原发肿瘤无溃疡，此组合属于ⅢB期，而非ⅢC期。 - C. T1～4bN2bM0：此组合也符合ⅢC期，但选项B同样正确，且问题可能预期B为答案。 - D. T1～4aNlbM0：Nlb可能为N1b笔误，T1-4aN1bM0属于ⅢA期，而非ⅢC期。 - E. T1～4α/βN2cM0：α/β表示T1-4a或T1-4b，但T1-4aN2cM0属于ⅢB期，并非总是ⅢC期，因此描述不准确。 因此，正确描述ⅢC期…	C	1		C	1		C	1
Chapter 8	46	d	D	D	1		D	1		D	1		D	1		D	1
Chapter 8	47	c	C	C	1		C	1		C	1		C	1		C	1
Chapter 8	48	d	D	D	1		B	0	根据晚期恶性黑色素瘤的治疗指南，生物治疗主要包括白介素-2（IL-2）、干扰素α-2b等免疫调节剂。选项中的LAK细胞（淋巴因子激活的杀伤细胞）是一种过继细胞疗法，虽然在历史上被研究，但由于疗效有限、毒性较大且未成为标准治疗，因此不包括在晚期恶性黑色素瘤常规生物治疗方式中。其他选项如白介素-2、干扰素α-2b、肿瘤坏死因子和疫苗（尽管疫苗仍处于实验阶段）均属于生物治疗的范畴，但LAK细胞不被推荐作为常规治疗。 因此，正确答案是**B. LAK细胞**。	D	1		D	1		D	1
Chapter 8	49	a	A	A	1		A	1		A	1		A	1		A	1
Chapter 8	50	e	E	E	1		E	1		E	1		E	1		E	1
Chapter 8	51	B	B	B	1		B	1		B	1		B	1		B	1
Chapter 8	52	a	A	C	0	C. Ⅲ度为侵犯至真皮乳头与网状层交界处	A	1		A	1		A	1		A	1
Chapter 8	53	D	D	D	1		D	1		D	1		D	1		D	1
Chapter 8	54	b	B	E	0	E. 浸润性病变厚度1～4mm或大于4mm者射野边界在瘤外2cm	C	0	根据恶性黑色素瘤放射治疗的标准指南，对于原位癌（恶性黑色素瘤的早期阶段，病变局限于表皮内），如果采用放射治疗，射野边界通常设定在瘤外0.5cm。这一边界足以覆盖病变区域，同时最小化对周围正常组织的损伤。其他选项的描述存在不准确之处： - 选项A：浸润性病变厚度小于1mm时，射野边界通常为1cm，但该描述并非绝对标准，且可能因具体情况而异。 - 选项B：恶性黑色素瘤对放射线相对抵抗，因此常需要较高的分次剂量（如每次2.5-5Gy）以提高生物有效剂量，故该描述错误。 - 选项D：总剂量因病变类型和分次方案而异，对于浸润性病变，总剂量可能需达到60-70Gy，而非固定的50-60Gy；原位癌若使用放疗，50Gy可能合理，但并非标准治疗。 - 选项E：浸润性病变厚度1～4mm或大于4mm时，射野边界通常为2-3cm，而非固定的2cm，尤其对于厚度大于4mm的病变，2cm可能不足。 因此，唯一正确…	E	0	关于恶性黑色素瘤的放射治疗，有一个关键的放射生物学特性：黑色素瘤对常规的小分割剂量（如 $1.8 \sim 2.0 \text{ Gy}$) 相对不敏感（即具有低 $\alpha/\beta$ 比值）。因此，通常需要采用**大分割放疗（Hypofractionation）**才能达到最佳疗效。 评估各项描述： * **A. 浸润性病变厚度小于 $1 \text{ mm}$ 者射野边界在瘤外 $1 \text{ cm}$：** $1 \text{ cm}$ 是 T1 期病灶（厚度 $\le 1.0 \text{ mm}$) 的**标准手术切缘**。虽然放疗边界会参考切缘，但放疗很少用于 $\text{T}1$ 期原发灶的根治性治疗。 * **B. 不需要非常高的分次剂量：** **不正确。** 由于黑色素瘤的低 $\alpha/\beta$ 比值，它对**高分次剂量**（如 $5 \tex…	D	0	正确答案是： **D. 总剂量为50～60Gy，原位癌为50Gy为宜** ✅ **解析：** * 恶性黑色素瘤对放疗相对**中等敏感**，一般用于术后辅助或无法手术的局部病灶。 * 总剂量通常为**50～60Gy**，对于原位癌约**50Gy**即可。 * 射野边界和分次剂量需根据病灶厚度调整，但选项A、C、E的描述不够准确或与常规实践不符。	E	0
Chapter 8	55	A	A	A	1		A	1		A	1		A	1		A	1
Chapter 8	56	e	E	E	1		E	1		D	0	56. 关于恶性黑色素瘤脑转移的治疗描述不正确的是（ ）。 A. 外科治疗除解除症状外，还可延长脑部无瘤时间 B. 激素治疗常用于减轻水肿而减轻症状，达到姑息治疗的目的 C. 在单个的转移的患者，手术后中位生存期为10个月，先前对免疫治疗反应的患者疗效更好 D. 如果病变为孤立有症状者，可给予X刀或手术治疗，治疗后无明显神经损伤 E. 对于多发脑转移者，给予全脑放疗后疗效较好	E	1		E	1
Chapter 8	57	a	A	A	1		A	1		A	1		A	1		A	1
Chapter 8	58	c	C	C	1		C	1		C	1		C	1		B	0
Chapter 8	59	e	E	E	1		E	1		E	1		E	1		E	1
Chapter 8	60	e	E	E	1		E	1		E	1		E	1		E	1
Chapter 8	61	E	E	E	1		E	1		E	1		E	1		E	1
Chapter 8	62	C	C	C	1	Question 62: Correct answer: C. 肺、骨 Explanation (per Chinese sarcoma guidelines and international consensus): Ewing sarcoma is a highly aggressive bone tumor primarily affecting children and adolescents. The most common sites of distant metastasis at diagnosis or relapse are: Lungs (~80% of metastatic cases) Bone (including bone marrow) (~30–40%) Metastases to liver or brain are rare in Ewing sar…	C	1		C	1	Based on the clinical vignette and the requirements of the Chinese Intermediate Professional Title Examination, here are the answers in English, strictly adhering to standard Chinese radiation oncology and oncology guidelines. --- ## 🇨🇳 Clinical Vignette Translation and Analysis * **Patient:** Male, 15 years old. * **Diagnosis:** Ewing Sarcoma of the left femur mid-shaft (a classic site for this …	C	1	Based on the clinical vignette of a 15-year-old male with mid-shaft femoral Ewing sarcoma and standard Chinese and international guidelines for pediatric sarcomas: **62. Most common sites of distant metastasis in Ewing sarcoma:** **Answer: C. Lung and bone** * Ewing sarcoma metastasizes predominantly to the lungs and bones. Brain and liver metastases are much less common. **63. Overall 5-year sur…	C	1
Chapter 8	63	E	E	A	0		E	1		A	0		A	0		B	1
Chapter 8	64	A	A	A	1		A	1		A	1		A	1		A	1
Chapter 8	65	A	A	A	1		A	1		A	1		A	1		A	1
Chapter 8	66	C	C	C	1		C	1		C	1		C	1		C	1
Chapter 8	67	E	E	E	1		E	1		E	1		E	1		E	1
Chapter 8	68	E	E	E	1		E	1		E	1		E	1		E	1
Chapter 8	69	C	C	C	1		C	1		C	1		C	1		C	1
Chapter 8	70	B	B	D	0	Question 70: Correct answer: D. MRI检查 Explanation (per Chinese breast cancer and bone metastasis guidelines – CSCO 2024): The patient is a breast cancer survivor with new-onset, persistent back pain for 2 months, worsening at night, and normal lumbar X-ray. X-ray has low sensitivity for early bone metastasis; it typically shows changes only after >50% bone mineral loss. Among imaging modalities: …	B	1		B	1		B	1		B	1
Chapter 8	71	D	D	D	1		D	1		D	1		D	1		D	1
Chapter 8	72	C	C	C	1		C	1		C	1		C	1		B	1
Chapter 8	73	D	D	D	1		D	1		D	1		C	0	73. The typical age for **Ewing sarcoma (尤文肉瘤)** is **C. 20–40 years** — often adolescents and young adults. 74. The typical age for **giant cell tumor of bone (骨巨细胞瘤)** is **A. 40–60 years** — peak incidence in adults after skeletal maturity. 75. The typical age for **chondrosarcoma (软骨肉瘤)** is **E. 60 years and above** — usually older adults. ✅ **Answers:** 73. C 74. A 75. E	D	1
Chapter 8	74	C	C	C	1		C	1		C	1		A	0		C	1
Chapter 8	75	A	A	A	1		A	1		A	1		E	0		A	1
Chapter 8	76	B	B	B	1		B	1		B	1		B	1		B	1
Chapter 8	77	D	D	D	1		D	1		D	1		D	1		D	1
Chapter 8	78	B	B	B	1		B	1		B	1		B	1		B	1
Chapter 8	79	C	C	C	1	79. C 80. A 81. C	C	1	Based on the shared options and standard Chinese clinical practice for soft tissue sarcomas, the answers are as follows: - **79. 【单项选择题】手足附近最常见的软组织肉瘤是（ C ）。** **Rationale:** Synovial sarcoma (滑膜肉瘤) is the most common soft tissue sarcoma occurring in the distal extremities, particularly near the hands and feet. This is consistent with Chinese orthopedic oncology guidelines, which note its predilec…	C	1	These questions relate to the classic anatomical distribution and specific recurrence patterns of different soft tissue sarcoma subtypes. ### **Shared Options** | Option | Original Chinese | English Translation | | :---: | :---: | :--- | | **A** | 平滑肌肉瘤 | Leiomyosarcoma (LMS) | | **B** | 恶性纤维组织细胞瘤 | Malignant Fibrous Histiocytoma (MFH/Pleomorphic Sarcoma) | | **C** | 滑膜肉瘤 | Synovial Sarcoma | | *…	C	1	79. The most common soft tissue sarcoma near the **hands and feet** is **C. Synovial sarcoma (滑膜肉瘤)** — often occurs in the extremities near joints. 80. The most common soft tissue sarcoma in the **abdomen and retroperitoneum** is **E. Liposarcoma (脂肪肉瘤)** — retroperitoneal location is typical. 81. The soft tissue sarcoma that, even after control of **lower limb lesions**, has a 30–50% chance of …	E	1
Chapter 8	80	A	A	A	1		E	0		E	0		E	0		B	1
Chapter 8	81	E	E	C	0		E	1		E	1		E	1		C	0
					485

## Sheet: English
	Question ID	正确答案	Correct answer	Qwen3-Max	Correct=1, wrong=0	Original output for incorrect responses	DeepSeek-V3.2	Correct=1, wrong=0	错题回复	Gemini 2.5	Correct=1, wrong=0	Original output for incorrect responses	GPT-5	Correct=1, wrong=0	Original output for incorrect responses
Chapter 1	1	B	B	B	1		B	1		B	1		B	1
Chapter 1	2	A	A	A	1		A	1		A	1		A	1
Chapter 1	3	C	C	C	1		C	1		C	1		C	1
Chapter 1	4	D	D	D	1		D	1		D	1		D	1
Chapter 1	5	D	D	B	0	B. Less than 5%	D	1		B	0	In the context of the **Chinese Intermediate Professional Title Examination (主治医师考试)**, candidates are often expected to compare domestic epidemiological data with international statistics, particularly those from the United States. ### Analysis of the Incidence Percentage in the US: According to standard clinical textbooks used in China (such as *Clinical Oncology* / 临床肿瘤学) and international dat…	B	0	**Correct answer: B. Less than 5%** **Explanation:** According to epidemiological data commonly cited in Chinese oncology textbooks and examination references, **head and neck malignant tumors account for less than 5% of all systemic malignant tumors in the United States**. This lower proportion compared with China is mainly due to: * The relatively low incidence of nasopharyngeal carcinoma * Dif…
Chapter 1	6	B	B	B	1		B	1		B	1		B	1
Chapter 1	7	C	C	A	0	A. 4–6 weeks after the end of radiotherapy	A	0	Based on standard Chinese clinical practice and principles of radiation oncology for head and neck squamous cell carcinoma, the correct answer is **A. 4–6 weeks after the end of radiotherapy**. **Explanation:** The timing of surgery following preoperative (neoadjuvant) radiotherapy is a critical consideration to balance therapeutic efficacy against surgical complications. The guideline consensus …	C	1		A	0	**Correct answer: A. 4–6 weeks after the end of radiotherapy** **Explanation:** According to standard Chinese clinical practice and head and neck oncology teaching, when **preoperative radiotherapy** is administered for head and neck malignant tumors, the **optimal timing for surgery is 4–6 weeks after completion of radiotherapy**. Rationale: * Allows sufficient **tumor regression** and maximal r…
Chapter 1	8	E	E	E	1		E	1		E	1		E	1
Chapter 1	9	A	A	A	1		A	1		A	1		A	1
Chapter 1	10	B	B	B	1		E	0	Based on the current Chinese clinical guidelines for head and neck oncology (including CSCO and other consensus documents), the correct answer is **E. Preoperative radiotherapy dose for head and neck tumors is 60–70 Gy**. **Explanation:** Let's analyze each option: * **A. Concurrent chemoradiotherapy cannot be used for preoperative treatment of head and neck tumors.** * **Incorrect.** Concurrent …	B	1		B	1
Chapter 1	11	E	E	E	1		E	1		E	1		E	1
Chapter 1	12	A	A	A	1		A	1		A	1		A	1
Chapter 1	13	C	C	C	1		C	1		C	1		C	1
Chapter 1	14	B	B	B	1		B	1		B	1		B	1
Chapter 1	15	B	B	B	1		B	1		B	1		B	1
Chapter 1	16	A	A	A	1		A	1		A	1		A	1
Chapter 1	17	A	A	A	1		A	1		A	1		A	1
Chapter 1	18	D	D	D	1		D	1		D	1		D	1
Chapter 1	19	B	B	B	1		B	1		B	1		B	1
Chapter 1	20	A	A	A	1		A	1		A	1		C	0	**Correct answer: C. Mucoepidermoid carcinoma** **Explanation:** According to Chinese clinical oncology teaching and epidemiological data: * **Mucoepidermoid carcinoma** is the **most common pathological type** of both **submandibular gland** and **minor salivary gland malignancies**, accounting for a significant proportion of cases. * **Adenoid cystic carcinoma** is also common, particularly in …
Chapter 1	21	E	E	E	1		E	1		E	1		E	1
Chapter 1	22	C	C	C	1		C	1		C	1		C	1
Chapter 1	23	A	A	A	1		A	1		A	1		A	1
Chapter 1	24	B	B	B	1		B	1		B	1		B	1
Chapter 1	25	B	B	B	1		B	1		B	1		B	1
Chapter 1	26	C	C	C	1		C	1		C	1		C	1
Chapter 1	27	A	A	A	1		A	1		A	1		B	0	**Correct answer: B. Improve local control rate** **Explanation:** According to Chinese head and neck oncology teaching and CSCO guidelines: **Functions of preoperative radiotherapy** for nasal cavity and paranasal sinus malignancies include: * **A. Reduce bleeding** – by shrinking tumor vascularity * **C. Eliminate subclinical lesions** – limited effect on microscopic spread around the tumor * *…
Chapter 1	28	D	D	D	1		A	0	The inappropriate description of the anatomical structure of the larynx is: **A. Mainly composed of bone, mucous membrane, and muscle**. **Explanation:** This statement contains a fundamental anatomical error. Let's review each option: * **A. Mainly composed of bone, mucous membrane, and muscle.** * **Incorrect.** The structural framework of the larynx is primarily composed of **cartilage** (thyr…	A	0		A	0
Chapter 1	29	C	C	C	1		C	1		C	1		D	0	**Correct answer: D. The upper boundary of the oropharynx connects with the nasopharynx, and the lower boundary reaches the vallecula adjoining the larynx** **Explanation:** According to Chinese head and neck anatomy and oncology references: * **D is correct**: * The **oropharynx** is located **behind the oral cavity**, extending **from the soft palate superiorly to the level of the vallecula inf…
Chapter 1	30	D	D	E	0	E. The paraglottic space is located between the inner perichondrium of the thyroid cartilage and the thyroarytenoid muscle	B	0	The incorrect anatomical description is: **B. Both the suprahyoid epiglottis and infrahyoid epiglottis belong to the supraglottic region**. **Explanation:** Let's analyze each option based on standard laryngeal anatomy for oncology staging: * **A. The pre-epiglottic space is shaped like an inverted cone, wide at the top and narrow at the bottom, located anterior to the epiglottis.** * **Correct.*…	A	0	In the context of the **Chinese Intermediate Professional Title Examination (主治医师考试)**, this question tests the fine anatomical details of the laryngeal "compartments" which are critical for understanding how laryngeal cancer spreads (e.g., transglottic spread). ### Clinical Analysis: * **B. Both suprahyoid and infrahyoid epiglottis belong to the supraglottic region:** **Correct.** The epiglottis…	B	0
Chapter 1	31	E	E	E	1		A	0	Correct Answer: **A** **Explanation:** This question tests the anatomical knowledge of laryngeal lymphatic drainage, which is critical in radiation oncology for delineating clinical target volumes (CTVs) for laryngeal cancers. * **Option A is correct.** The laryngeal lymphatic system is compartmentalized by fascial septa, primarily the quadrangular membrane and the conus elasticus. These septa cr…	E	1		C	0	The correct answer is: **C. The superficial lymphatic vessels in the larynx have septa, and the left and right larynx do not communicate** ✅ **Explanation based on Chinese clinical guidelines and anatomical knowledge:** 1. **Laryngeal lymphatic anatomy**: * The larynx has a rich lymphatic network mainly in the **supraglottic region**. * The **glottic region** has very few lymphatic vessels, which…
Chapter 1	32	D	D	D	1		D	1		D	1		D	1
Chapter 1	33	A	A	A	1		C	0	Correct Answer: **C** **Explanation:** This question further examines detailed knowledge of laryngeal lymphatic anatomy, crucial for staging and treatment planning in radiation oncology. * **Option C is correct.** The subglottic region has a network of lymphatic vessels that drain primarily **anteriorly and inferiorly**. The key drainage pathways are to the **prelaryngeal (Delphian) lymph node**,…	A	1		A	1
Chapter 1	34	C	C	C	1		C	1		C	1		C	1
Chapter 1	35	E	E	E	1		B	0	Correct Answer: **B** **Explanation:** This question tests the understanding of the critical anatomical pathways for local spread of supraglottic laryngeal cancer, which is essential for accurate staging (especially T3/T4 designation) and radiotherapy target volume delineation. * **Option B is correct.** This describes the classic and most clinically relevant invasion pathway for supraglottic car…	E	1		E	1
Chapter 1	36	E	E	E	1		E	1		E	1		E	1
Chapter 1	37	E	E	E	1		A	0	Correct Answer: **A** **Explanation:** This question tests the definition, characteristics, and treatment principles of oral cancer. * **Option A is correct.** According to the Chinese anti-cancer association guidelines and the AJCC/UICC staging system, the oral cavity is anatomically defined to include seven subsites, commonly summarized in China as: 1. Lips, 2. Buccal mucosa, 3. Upper and lower…	E	1		A	0	The correct answer is: **A. The anatomical structures included in oral cancer are: upper and lower gingiva, hard palate, floor of mouth, buccal mucosa (five parts)** ✅ **Explanation according to Chinese clinical guidelines (CSCO Head & Neck Cancer Guidelines, 2023):** 1. **Anatomical definition:** * Oral cancer includes the following **five main regions**: 1. Upper gingiva 2. Lower gingiva 3. Har…
Chapter 1	38	C	C	C	1		C	1		C	1		C	1
Chapter 1	39	D	D	B	0	The correct answer is: **None of the options are fully correct, but theleast incorrect and best aligned with Chinese clinical practice is not present. However, based on standard knowledge, all listed options contain significant errors—yet if forced to choose themost acceptable, none qualify. But re-evaluating carefully, all options are incorrect, yet in the context of Chinese exam design, **the i…	D	1		D	1		D	1
Chapter 1	40	D	D	D	1		B	0	Correct Answer: **B** **Explanation:** This question addresses the fundamental treatment paradigm for early-stage (typically Stage I and II) head and neck squamous cell carcinoma (HNSCC) within the framework of Chinese and international clinical guidelines. * **Option B (Surgical treatment) is correct.** For resectable early-stage head and neck tumors (e.g., T1-T2, N0 oral cavity, laryngeal, hypo…	D	1		D	1
Chapter 1	41	B	B	B	1		B	1		B	1		B	1
Chapter 1	42	E	E	A	0	The correct answer is: A. Bilateral tonsillar region face-neck field Explanation (based on Chinese radiation oncology guidelines and clinical practice): The patient has tonsillar cancer staged as cT2N1M0: - T2: Tumor >2 cm but ≤4 cm in greatest dimension, confined to oropharynx - N1: Single ipsilateral lymph node ≤3 cm - M0: No distant metastasis This is a locally advanced but non-metastatic orop…	E	1		E	1		D	0	The correct answer is: **D. Ipsilateral tonsillar region face-neck field** ✅ **Explanation according to Chinese clinical guidelines (CSCO Head & Neck Cancer Guidelines, 2023) and standard radiotherapy practice:** 1. **Case specifics:** * **T2N1M0 tonsillar cancer**: * Tumor confined to the tonsil (T2) * **Ipsilateral single cervical lymph node involvement (N1)** * No distant metastasis (M0) 2. **…
Chapter 1	43	D	D	D	1		D	1		D	1		D	1
Chapter 1	44	b	B	D	0	The correct answer is: D. Prophylactic irradiation of the neck Explanation (based on Chinese clinical guidelines and head and neck oncology principles): The patient has well-differentiated squamous cell carcinoma of the buccal mucosa, staged as cT2N0M0: - T2: Tumor >2 cm but ≤4 cm - N0: No clinically or radiologically detectable lymph node metastasis - M0: No distant metastasis Buccal mucosa canc…	D	0	Correct Answer: **D** **Explanation:** This question tests the principle of elective nodal irradiation (ENI) for early-stage oral cavity cancer, specifically buccal mucosa carcinoma. * **For a cT2N0M0, well-differentiated squamous cell carcinoma of the buccal mucosa, the standard management of the clinically negative (N0) neck during definitive radiotherapy is:** * **Elective Neck Irradiation (EN…	A	0	In the Chinese Intermediate Professional Title Examination for Radiation Oncology, the management of the neck in oral cavity cancers depends on the risk of occult metastasis. Buccal mucosa cancer is a subsite of the oral cavity that behaves similarly to other oral cancers regarding lymphatic spread. The correct answer is **A. Only need to prophylactically irradiate the ipsilateral submandibular, …	D	0	The correct answer is: **D. Prophylactic irradiation of the neck** ✅ **Explanation according to Chinese clinical guidelines (CSCO Head & Neck Cancer Guidelines, 2023):** 1. **Case specifics:** * **Buccal mucosa squamous cell carcinoma** * **Well-differentiated, T2N0M0** → tumor confined, no clinically positive nodes 2. **Lymphatic metastasis risk:** * Even in clinically N0 buccal mucosa tumors, t…
Chapter 1	45	e	E	E	1		E	1		E	1		E	1
Chapter 1	46	d	D	D	1		B	0	Correct Answer: **B** **Explanation:** This question tests knowledge of appropriate radiation beam selection for treating a superficial oral cavity lesion, balancing adequate target coverage with sparing of deeper normal tissues. * **For a cT1N0M0 squamous cell carcinoma of the mobile tongue (anterior 2/3),** the primary lesion is typically superficial, located within the tongue musculature. * **…	D	1		D	1
Chapter 1	47	e	E	E	1		E	1		E	1		E	1
Chapter 1	48	a	A	A	1		A	1		A	1		A	1
Chapter 1	49	b	B	E	0	The correct answer is: E. The choice of ray energy for supraglottic laryngeal cancer has a greater impact on efficacy Explanation (based on Chinese radiation oncology principles and conventional radiotherapy practice): Let’s analyze each option: A. Second primary tumor is a common acute phase reaction of radiotherapy ❌ Incorrect. - A second primary tumor is a late complication (often years later)…	B	1		B	1		B	1
Chapter 1	50	e	E	E	1		E	1		E	1		E	1
Chapter 1	51	d	D	D	1		D	1		D	1		D	1
Chapter 1	52	d	D	D	1		D	1		D	1		D	1
Chapter 1	53	e	E	E	1		E	1		E	1		C	0	The correct answer is: **C. The CTV of the lymphatic drainage area for N0 supraglottic cancer includes bilateral upper and middle cervical lymph nodes** ✅ **Explanation based on Chinese clinical guidelines (CSCO Head & Neck Cancer Guidelines, 2023) and standard radiotherapy practice:** --- ### 1. Key principles for target volume delineation in late-stage laryngeal cancer: * **GTV (Gross Tumor Vol…
Chapter 1	54	c	C	C	1		C	1		C	1		C	1
Chapter 1	55	c	C	C	1		C	1		C	1		C	1
Chapter 1	56	b	B	B	1		B	1		B	1		B	1
Chapter 1	57	d	D	D	1		B	0	Correct Answer: **B** **Explanation:** This question tests precise anatomical knowledge of the parapharyngeal space (PPS), which is critical in nasopharyngeal carcinoma (NPC) for understanding patterns of local spread and for target volume delineation in radiotherapy. * **Anatomically, the parapharyngeal space is classically divided into 2 compartments:** 1. **The Prestyloid Compartment (Anterior…	B	0		B	0
Chapter 1	58	a	A	A	1		A	1		C	0	In the Chinese Intermediate Professional Title Examination for Radiation Oncology, understanding the precise anatomical boundaries of the nasopharynx is essential for localizing tumors and designing radiation fields. The correct answer is **C. 5 walls.** --- ### Clinical Rationale The nasopharynx is a cuboid-shaped chamber that is open anteriorly to the nasal cavity. Because it is continuous with…	A	1
Chapter 1	59	c	C	C	1		C	1		C	1		C	1
Chapter 1	60	b	B	B	1		B	1		B	1		B	1
Chapter 1	61	c	C	C	1		C	1		C	1		C	1
Chapter 1	62	a	A	C	0	The correct answer is: C. Trigeminal nerve ✅ Correct answer: C Explanation: Among the 12 cranial nerves, the trigeminal nerve (CN V) has the longest intracranial course within the middle cranial fossa. Why? - The trigeminal nerve originates from the pons and travels anteriorly and laterally into the middle cranial fossa. - It forms a large sensory trigeminal (Gasserian) ganglion, which lies in Me…	C	0	Correct Answer: **C** **Explanation:** This neuroanatomy question focuses on the cranial nerve pathways within the middle cranial fossa, which is highly relevant for understanding complications from skull base tumors and radiotherapy. * **The middle cranial fossa** is a butterfly-shaped depression in the base of the skull that houses the temporal lobes and several key foramina. * Let's analyze th…	A	1		C	0	The correct answer is: **C. Trigeminal nerve (CN V)** ✅ **Explanation based on anatomical references:** --- ### 1. Trigeminal nerve course in the middle cranial fossa: * The **trigeminal nerve (CN V)** is the **largest cranial nerve**. * Key points about its course: * Originates from the **pons**. * Passes **anteriorly in the lateral wall of the middle cranial fossa**. * Enters the **trigeminal (…
Chapter 1	63	a	A	A	1		A	1		A	1		A	1
Chapter 1	64	c	C	C	1		C	1		C	1		C	1
Chapter 1	65	d	D	D	1		D	1		D	1		D	1
Chapter 1	66	b	B	B	1		B	1		B	1		B	1
Chapter 1	67	a	A	A	1		A	1		A	1		A	1
Chapter 1	68	b	B	B	1		C	0	Correct Answer: **C** **Explanation:** This question tests the specific lymphatic drainage pattern of the maxillary sinus, which is relevant for managing sinonasal cancers. * The **maxillary sinus** (antrum) is the largest of the paranasal sinuses. Its mucosal lymphatic vessels are sparse compared to other regions. * The primary lymphatic drainage of the maxillary sinus is to the **submandibular …	C	0	In the Chinese Intermediate Professional Title Examination for Radiation Oncology, the lymphatic drainage of the paranasal sinuses is a common topic. The maxillary sinus has a relatively sparse lymphatic network compared to the nasopharynx, but its drainage pattern is clinically significant for N-staging and field design. The correct answer is **C. Submandibular lymph nodes.** --- ### Clinical Ra…	E	0	The correct answer is: **E. Upper deep cervical + submandibular + submental lymph nodes** ✅ **Explanation based on anatomical and Chinese clinical references:** --- ### 1. Lymphatic drainage of the maxillary sinus: * **Primary lymphatic drainage:** * **Submandibular lymph nodes (Level I–II)** * **Submental lymph nodes (Level IA)** * **Secondary drainage:** * **Upper deep cervical lymph nodes (Lev…
Chapter 1	69	b	B	B	1		B	1		B	1		B	1
Chapter 1	70	d	D	C	0	The correct answer is: C. Maxillary sinus cancer ✅ Correct answer: C Explanation: Among all malignant tumors of the nasal cavity and paranasal sinuses, the maxillary sinus is the most commonly involved site, accounting for approximately 60–70% of cases. Distribution of sinonasal malignancies by site: - Maxillary sinus: ~60–70% - Nasal cavity: ~20–25% - Ethmoid sinus: ~10–15% - Sphenoid and fronta…	C	0	Correct Answer: **C** **Explanation:** This question addresses the anatomical distribution of sinonasal malignancies. * Among cancers of the nasal cavity and paranasal sinuses, **maxillary sinus cancer (antral cancer)** is the **most common site**, accounting for approximately **60-70%** of all cases. * The **nasal cavity** is the second most common site. * Cancers of the **ethmoid sinus** are le…	C	0	In the Chinese Intermediate Professional Title Examination for Radiation Oncology and head and neck clinical anatomy, identifying the most frequent site of origin for sinonasal malignancies is a core epidemiological fact. The correct answer is **C. Maxillary sinus cancer (上颌窦癌).** --- ### Clinical Rationale Malignant tumors of the nasal cavity and paranasal sinuses are relatively rare, but their …	C	0	The correct answer is: **C. Maxillary sinus cancer** ✅ **Explanation based on Chinese clinical data and standard head & neck oncology references:** --- ### 1. Incidence of malignant tumors in the nasal cavity and paranasal sinuses: | Site | Frequency / Notes | | ------------------- | ----------------------------------------------------------------------- | | **Maxillary sinus** | **Most common**,…
Chapter 1	71	c	C	C	1		C	1		C	1		C	1
Chapter 1	72	e	E	E	1		E	1		E	1		E	1
Chapter 1	73	d	D	D	1		D	1		D	1		D	1
Chapter 1	74	e	E	E	1		E	1		E	1		E	1
Chapter 1	75	d	D	D	1		D	1		D	1		D	1
Chapter 1	76	a	A	A	1		A	1		A	1		A	1
Chapter 1	77	c	C	C	1		C	1		C	1		C	1
Chapter 1	78	b	B	B	1		B	1		B	1		B	1
Chapter 1	79	d	D	D	1		A	0	Correct Answer: **A** **Explanation:** This question tests knowledge of specific clinical syndromes resulting from nasopharyngeal carcinoma (NPC) invasion of different skull base foramina/regions. * The syndrome described involves **ipsilateral paralysis of CN III (Oculomotor), CN IV (Trochlear), CN VI (Abducens), and CN V1 (Ophthalmic branch of Trigeminal)**. * This combination of cranial nerve …	D	1		D	1
Chapter 1	80	e	E	E	1		E	1		D	0	In the context of the Chinese Intermediate Professional Title Examination for Radiation Oncology, identifying the cause of soft palate paralysis (软腭瘫痪/麻痹) requires distinguishing between muscular invasion and nerve palsy. The correct answer is **D. Accessory nerve (副神经).** --- ### Anatomical and Clinical Rationale While the motor innervation of the soft palate is traditionally attributed to the *…	E	1
Chapter 1	81	a	A	A	1		A	1		A	1		A	1
Chapter 1	82	a	A	A	1		A	1		A	1		A	1
Chapter 1	83	c	C	C	1		C	1		C	1		C	1
Chapter 1	84	d	D	D	1		D	1		D	1		C	0	In **nasopharyngeal carcinoma (NPC)**, the **retropharyngeal lymph nodes (RPLNs, also called Rouvière nodes)** are the **first echelon and most commonly involved lymph nodes** at diagnosis. They receive direct lymphatic drainage from the nasopharynx before the disease spreads to the **upper deep cervical nodes**. **Correct answer:** **C. Retropharyngeal lymph nodes** ✅
Chapter 1	85	c	C	C	1		B	0	Based on the current Chinese clinical consensus and guidelines for nasopharyngeal carcinoma (NPC), and the understanding of paraneoplastic/neurovascular syndromes associated with it: The correct answer is **B. Upper posterior cervical lymph node metastasis**. **Explanation:** Sudden paroxysmal syncope in a patient with nasopharyngeal carcinoma is a classic, though rare, presentation of the **caro…	C	1		C	1
Chapter 1	86	e	E	E	1		E	1		E	1		C	0	For a **maxillary sinus tumor invading the posterior wall**, the tumor extends toward the **pterygopalatine fossa and infratemporal fossa**, which affects the **trigeminal nerve branches** and surrounding structures. The most common clinical manifestations are: * **Facial pain** due to nerve involvement (V2 branch of trigeminal nerve) * Sometimes involvement of the posterior alveolar nerves can c…
Chapter 1	87	a	A	A	1		A	1		A	1		A	1
Chapter 1	88	c	C	C	1		C	1		C	1		C	1
Chapter 1	89	c	C	C	1		C	1		C	1		C	1
Chapter 1	90	a	A	A	1		A	1		A	1		A	1
Chapter 1	91	c	C	C	1		C	1		C	1		E	0	For **nasopharyngeal carcinoma (NPC) staged T2–T4N+M0**, conventional radiotherapy requires coverage of both the **primary tumor** and **regional lymphatics** in the first phase. * The **primary tumor** in the nasopharynx is usually irradiated with an **anterior facial “Pin”‑shaped field** (anterior + two lateral fields). * **Regional lymph nodes**, including **upper, middle, and lower neck**, ne…
Chapter 1	92	c	C	C	1		C	1		C	1		C	1
Chapter 1	93	c	C	C	1		C	1		C	1		C	1
Chapter 1	94	b	B	B	1		B	1		B	1		B	1
Chapter 1	95	c	C	A	0	A. Primary tumor area	C	1		C	1		C	1
Chapter 1	96	A	A	A	1		A	1		A	1		A	1
Chapter 1	97	E	E	E	1		E	1		E	1		E	1
Chapter 1	98	C	C	C	1		C	1		C	1		A	0	For **nasopharyngeal carcinoma (NPC) extending to the oropharynx with metastatic upper neck lymph nodes**, the **initial conventional radiotherapy field** must cover: 1. **Primary tumor and oropharyngeal extension** → covered by **anterior facial “Pin”‑shaped field + pre-auricular fields** 2. **Upper neck nodal metastases** → included in **neck tangential field** 3. Ensures **adequate dose to bot…
Chapter 1	99	A	A	A	1		A	1		A	1		A	1
Chapter 1	100	D	D	D	1		D	1		D	1		D	1
Chapter 1	101	A	A	A	1		D	0	Based on standard radiotherapy setup and shielding principles for nasopharyngeal carcinoma using conventional fields like the pre-auricular field: The correct answer is **D. Larynx**. **Explanation:** The **pre-auricular field** is a **lateral opposing field** primarily designed to cover the nasopharynx, skull base, and upper part of the posterior cervical triangle. Its anterior border is typical…	D	0	In the context of the Chinese Intermediate Professional Title Examination for Radiation Oncology (Conventional 2D-RT techniques), the **pre-auricular field** () is designed to cover the primary tumor site in the nasopharynx and the surrounding high-risk subclinical areas. ### Analysis of the Pre-auricular Field The pre-auricular field is a lateral field. When designing this field, lead shielding …	A	1
Chapter 1	102	D	D	D	1		D	1		D	1		D	1
Chapter 1	103	D	D	D	1		D	1		D	1		D	1
Chapter 1	104	B	B	B	1		D	0	Based on the current Chinese clinical consensus and guidelines for the management of maxillary sinus cancer (primarily squamous cell carcinoma): The correct answer is **D. Radiotherapy + Surgery**. **Explanation:** The contemporary, standard-of-care treatment principle for resectable maxillary sinus carcinoma is **multidisciplinary comprehensive therapy with surgery as the cornerstone**. The most…	B	1		B	1
Chapter 1	105	C	C	C	1		C	1		C	1		C	1
Chapter 1	106	C	C	C	1		C	1		D	0	In the context of the Chinese Intermediate Professional Title Examination for Radiation Oncology, the question addresses the specific dosage for **preoperative radiotherapy** () for advanced maxillary sinus cancer. ### Analysis When maxillary sinus cancer exhibits destruction of the **orbital floor** () or **posterior wall** (), it is classified as locally advanced (T3 or T4). The goal of preoper…	D	0	For **maxillary sinus cancer with destruction of the orbital floor or posterior wall**, when **preoperative radiotherapy** is indicated, Chinese standard teaching and clinical practice recommend a **moderate preoperative dose** to reduce tumor volume while maintaining surgical safety. * **Typical preoperative dose:** **40 Gy (4000 cGy)** * Higher doses (≥6000 cGy) are reserved for **definitive ra…
Chapter 1	107	C	C	C	1		C	1		C	1		C	1
Chapter 1	108	D	D	D	1		E	0	When **obvious parotid swelling and pain occur during radiotherapy for head and neck tumors**, it suggests acute inflammation of the parotid gland, possibly due to irradiation-induced edema and inflammation or secondary infection from reduced saliva and duct blockage. The appropriate management includes addressing inflammation and possible infection, maintaining oral hygiene, and possibly adjusti…	D	1		D	1
Chapter 1	109	C	C	C	1		A	0	For **total CNS radiotherapy** (craniospinal irradiation), matching between the cranial field and the spinal field is critical to avoid underdosing (gap too large) or overdosing (overlap) the spinal cord at the junction. The standard method to minimize dose inhomogeneity at the field junction is to: 1. **Calculate the gap width** on the skin between the inferior edge of the cranial field and the …	A	0	In the context of the Chinese Intermediate Professional Title Examination for Radiation Oncology, this question addresses the technical challenge of **Total CNS Irradiation (CSI)**, where multiple radiation fields must be joined along the spine. ### Analysis Total CNS radiotherapy involves two lateral brain fields and one or more posterior spinal fields. Because the radiation beam diverges, joini…	A	0	In **total central nervous system (CNS) radiotherapy** (craniospinal irradiation), proper management of the **field junction (gap)** is critical to avoid **overdose (hot spots)** or **underdose (cold spots)** at the junction region. According to **standard Chinese radiotherapy principles**: * The **gap width must be accurately calculated** based on: * **SSD (source-to-skin distance)** * **Field l…
Chapter 1	110	D	D	D	1		D	1		D	1		D	1
Chapter 1	111	C	C	C	1		C	1		C	1		C	1
Chapter 1	112	C	C	C	1		C	1		C	1		C	1
Chapter 1	113	D	D	D	1		D	1		D	1		D	1
Chapter 1	114	B	B	B	1		B	1		B	1		B	1
Chapter 1	115	D	D	D	1		D	1		D	1		D	1
Chapter 1	116	C	C	C	1		C	1		C	1		B	0	For a patient with **tongue cancer cT3N1M0**: * **T3** → tumor >4 cm or significant depth of invasion * **N1** → single ipsilateral lymph node ≤3 cm * **M0** → no distant metastasis According to **Chinese head and neck oncology guidelines**: * The **primary treatment for resectable, locally advanced oral tongue cancer** is **surgery with neck dissection** * **Postoperative radiotherapy** is indic…
Chapter 1	117	C	C	C	1		C	1		C	1		C	1
Chapter 1	118	A	A	A	1		C	0	Let's stage according to **AJCC 8th edition for oral cavity cancer (tongue)**. **T-stage criteria for oral cavity (tongue):** - **T1**: Tumor ≤2 cm, depth of invasion (DOI) ≤5 mm. - **T2**: Tumor ≤2 cm, DOI >5 mm; or tumor 2–4 cm, DOI ≤10 mm. - **T3**: Tumor >4 cm; or any tumor with DOI >10 mm. - **T4a**: Moderately advanced local disease (invasion through cortical bone of mandible/maxilla, into …	A	1		A	1
Chapter 1	119	B	B	E	0	E. Laser therapy	E	0	Let’s break this down: - Patient had **supraglottic poorly differentiated SCC T2N0M0**, treated with **radical radiotherapy** 4 months ago. - Now presents with **sore throat again**. First step: **determine if this is recurrence vs. radiation-related inflammation**. At 4 months post-RT, acute mucositis should have resolved; persistent or new sore throat could be due to recurrence, chronic radiati…	B	1		D	0	Patient summary: * **69-year-old male** * **Supraglottic poorly differentiated SCC, T2N0M0**, previously treated with **radical radiotherapy** * **Sore throat recurrence 4 months after RT** → **local recurrence** **Management principles according to Chinese head and neck oncology guidelines:** * **Local recurrence after radiotherapy** in the **supraglottis** is **best treated with salvage surgery…
Chapter 1	120	A	A	D	0	D. Laser therapy	C	0	Let’s go step by step: 1. **Initial**: carcinoma in situ of middle 1/3 of left vocal cord → treated with vocal cord stripping. 2. **Now**: 2 years later, hoarseness, laryngoscopy shows slight elevation of left vocal cord mucosa. 3. **Biopsy**: well-differentiated squamous cell carcinoma **invading the mucosa, without submucosal infiltration**. - This means **microinvasive carcinoma** or very earl…	A	1		C	0	Patient summary: * **43-year-old female**, prior **vocal cord stripping for carcinoma in situ** * **Recurrence after 2 years**, limited to **mucosal layer**, **no submucosal invasion** * **Well-differentiated SCC** **Chinese head and neck oncology principles for early glottic cancer recurrence:** * **Superficial, mucosal-limited recurrence** can be **effectively managed with minimally invasive pr…
Chapter 1	121	A	A	A	1		A	1		A	1		A	1
Chapter 1	122	E	E	E	1		E	1		E	1		E	1
Chapter 1	123	A	A	A	1		A	1		A	1		A	1
Chapter 1	124	C	C	C	1		C	1		C	1		C	1
Chapter 1	125	B	B	B	1		B	1		B	1		B	1
Chapter 1	126	B	B	E	0	E. Lymphoma	E	0	Let's go through the clues: - **32-year-old male** - **Right neck mass for 1 month** → presenting with lymphadenopathy. - **CT findings**: - Soft tissue mass in **right oropharynx and nasopharynx** (mucosal lymphoid tissue sites). - **Uniform density** → suggests homogeneity, not necrosis/cystic changes. - **Multiple enlarged lymph nodes in bilateral neck and mediastinum** → widespread nodal invo…	E	0	In the context of the Chinese Intermediate Professional Title Examination for Radiation Oncology, this question highlights the radiological and clinical differences between Nasopharyngeal Carcinoma (NPC) and **Malignant Lymphoma**. ### Clinical Analysis Several key details in the description point away from a standard carcinoma and toward a lymphoproliferative disorder: 1. **Uniform Density ():**…	E	0	In the context of the Chinese Intermediate Professional Title Examination for Radiation Oncology, this question highlights the radiological and clinical differences between Nasopharyngeal Carcinoma (NPC) and **Malignant Lymphoma**. ### Clinical Analysis Several key details in the description point away from a standard carcinoma and toward a lymphoproliferative disorder: 1. **Uniform Density ():**…
Chapter 1	127	C	C	C	1		C	1		C	1		A	0	Let’s carefully analyze each statement regarding **nasopharyngeal adenoid cystic carcinoma (ACC)**: **Patient data:** * 51-year-old male * Nasal congestion + headache * Endoscopy: mucosal elevation in the nasopharynx * Biopsy: **adenoid cystic carcinoma** **Key facts about nasopharyngeal ACC (Chinese and international oncology guidelines):** 1. **Growth pattern:** * ACC shows **slow but highly in…
Chapter 1	128	A	A	A	1		A	1		A	1		A	1
Chapter 1	129	B	B	B	1		B	1		B	1		B	1
Chapter 1	130	D	D	D	1		D	1		D	1		D	1
Chapter 1	131	A	A	A	1		A	1		A	1		A	1
Chapter 1	132	D	D	D	1		D	1		D	1		B	0	**131. Clinical stage:** **A. cT4N2M0** **132. Most significant examination for further confirmation:** **B. Neck lymph node puncture cytology** **133. Unreasonable treatment plan choice:** **E. Simple chemotherapy** **134. Incorrect statement regarding conventional preoperative radiotherapy:** **B.**
Chapter 1	133	E	E	E	1		E	1		E	1		E	1
Chapter 1	134	D	D	B	0	Question 131: The patient was confirmed to have poorly differentiated squamous cell carcinoma of the pyriform sinus by biopsy. Other auxiliary examinations showed no distant metastasis. The stage is considered to be: Correct answer: A. cT4N2M0 Explanation (based on AJCC/UICC 8th edition and Chinese clinical practice): - Primary tumor (T): The tumor involves the right pyriform sinus, invades the r…	B	0	Based on the new clinical vignette (60-year-old male, hoarseness, sore throat, poorly differentiated squamous cell carcinoma of the right pyriform sinus invading right vocal cord and partial cricoid cartilage, bilateral cervical lymphadenopathy max < 6cm, no distant metastasis), I will answer the following questions according to standard Chinese radiation oncology practice and staging guidelines …	B	0	Here is the analysis and the corresponding answers for this clinical case, based on the **Chinese Society of Clinical Oncology (CSCO)** guidelines and standard Chinese radiation oncology examination protocols. ### Case Analysis * **Location:** Right pyriform sinus (Hypopharynx). * **Primary Tumor (T):** Invades the vocal cord (T2) and **invades the cricoid cartilage**. According to the AJCC/UICC …	B	0
Chapter 1	135	C	C	C	1		A	0	Based on the provided clinical vignette (59-year-old male, supraglottic squamous cell carcinoma with invasion of pre-epiglottic space, left pharyngeal wall, epiglottis, thyroid cartilage, and left vocal cord fixation; palpable right Level II node; no distant metastasis), I will answer the questions according to Chinese radiotherapy practice and staging guidelines. **Answer to Question 135: If the…	C	1		C	1
Chapter 1	136	C	C	C	1		C	1		C	1		C	1
Chapter 1	137	C	C	A	0	Question 135: If the patient undergoes preoperative radiotherapy using conformal radiotherapy or IMRT, which statement regarding the lymph node irradiation range is correct? Correct answer: C. Irradiation range includes bilateral cervical levels I~V lymph node regions + retropharyngeal lymph nodes Explanation (based on Chinese and international guidelines for supraglottic laryngeal cancer): - The…	A	0		A	0	Here is the analysis and selected answers for the case of supraglottic squamous cell carcinoma, following Chinese clinical standards for the Intermediate Professional Title Examination. ### Case Analysis * **Location:** Supraglottic region of the larynx. * **Local Extension (T):** Invades the pre-epiglottic space, left pharyngeal wall, and **thyroid cartilage**. Invasion of the thyroid cartilage …	A	0	**135. Correct statement regarding lymph node irradiation range with conformal radiotherapy / IMRT:** **C. Irradiation range includes bilateral cervical levels I~V lymph node regions + retropharyngeal lymph nodes** **136. Incorrect statement regarding conventional preoperative radiotherapy:** **C. Upper and middle cervical lymph node drainage areas must be irradiated, while lower neck and supracl…
Chapter 1	138	E	E	E	1		E	1		E	1		E	1
Chapter 1	139	D	D	D	1		C	0	Based on the provided clinical vignette (45-year-old male smoker, hoarseness, laryngeal foreign body sensation, throat pain, indirect laryngoscopy showing right vocal cord movement restriction with a neoplasm), I will answer the questions according to standard Chinese oncology practice. **Answer to Question 138: The patient requests to restore voice as much as possible due to work reasons. The re…	D	1		D	1
Chapter 1	140	D	D	D	1		D	1		D	1		D	1
Chapter 1	141	D	D	D	1		D	1		D	1		D	1
Chapter 1	142	D	D	D	1		D	1		D	1		D	1
Chapter 1	143	E	E	C	0	Question 143: Currently, the diagnostic stage is considered to be: Correct answer: C. cT3N2M0 Explanation (AJCC/UICC 8th edition – Nasopharyngeal Carcinoma staging): Primary tumor (T): - Tumor involves right fossa of Rosenmüller, with: - Invasion of pterygopalatine fossa - Invasion of medial pterygoid muscle Per AJCC 8th edition for NPC: - T1: Confined to nasopharynx - T2: Extends to nasal cavity…	C	0	Based on the provided clinical vignette (26-year-old pregnant female, 37 weeks gestation, diagnosed with nasopharyngeal poorly differentiated squamous cell carcinoma, invading pterygopalatine fossa and medial pterygoid muscle, with multiple bilateral upper neck nodes), I will answer the questions. **Answer to Question 143: Currently, the diagnostic stage is considered to be:** * **Correct Answer:…	C	0	Based on the clinical presentation and established Chinese protocols for the Intermediate Professional Title Examination, here is the analysis and selected answers for this case. ### Case Analysis * **Primary Site:** Nasopharynx (Poorly differentiated squamous cell carcinoma). * **Local Extension (T):** Invasion of the **pterygopalatine fossa** and the **medial pterygoid muscle**. According to th…	C	0	**143. Clinical stage:** **C. cT3N2M0** **144. Site of action of this drug in the cell:** **C. Extracellular domain of EGFR receptor** **145. Reasonable next step in treatment:** **C. Since nasopharyngeal carcinoma during pregnancy progresses rapidly, obstetrics opinion can be sought to terminate pregnancy and start chemoradiotherapy as soon as possible** **146. Molecular targeted drug approved b…
Chapter 1	144	C	C	C	1		D	0		C	1		C	1
Chapter 1	145	C	C	C	1		C	1		C	1		C	1
Chapter 1	146	E	E	E	1		E	1		E	1		E	1
Chapter 1	147	C	C	C	1		C	1		C	1		E	0	Here’s the analysis and selection for each question based on Chinese clinical guidelines and consensus for nasal cavity and paranasal sinus malignancies: **147. Which pathological type of malignant tumor of the nasal cavity and paranasal sinuses is often accompanied by surrounding satellite lesions and cervical lymph node metastasis?** * **Analysis:** Lymphomas often present with multiple nodal o…
Chapter 1	148	A	A	A	1		A	1		A	1		A	1
Chapter 1	149	B	B	B	1		B	1		B	1		B	1
Chapter 1	150	B	B	A	0	150. A 151. A	A	0		D	0	As a radiation oncologist preparing for the Intermediate Professional Title Examination, here are the correct selections for these questions based on Chinese clinical oncology guidelines and the specific diagnostic patterns taught for the national boards: --- ### **Question 150** **The earliest symptom of maxillary sinus cancer is:** * **Correct Option: D. Epistaxis (Nasal Bleeding)** * **Reasoni…	A	0	Here’s the reasoning based on standard Chinese clinical practice for sinonasal malignancies: **150. The earliest symptom of maxillary sinus cancer is:** * **Analysis:** Maxillary sinus cancer often grows silently due to the large sinus space. The earliest symptom is usually **nasal obstruction or congestion**, as the tumor gradually blocks the sinus or nasal passage. Other symptoms like facial sw…
Chapter 1	151	A	A	A	1		D	0	**Answer 150:** A. Nasal congestion **Reasoning:** For maxillary sinus cancer, nasal congestion is often the earliest presenting symptom. It is caused by the tumor obstructing the natural ostium or filling the sinus cavity, leading to impaired drainage. This symptom is typically unilateral and persistent, and it may precede other signs like facial swelling, pain, or epistaxis. **Answer 151:** D. …	A	1		D	0
Chapter 1	152	A	A	A	1		A	1		A	1		A	1
Chapter 1	153	D	D	D	1		D	1		D	1		D	1
Chapter 1	154	B	B	B	1		B	1		B	1		B	1
Chapter 1	155	E	E	A	0	154. B 155. A	E	1		E	1		A	0	Here’s the reasoning according to Chinese clinical practice guidelines for sinonasal malignancies: **154. The diagnostic method that can accurately display the extent of paranasal sinus tumor lesions and distinguish between tumor and inflammation is:** * **Analysis:** **MRI** is superior to CT for differentiating tumor tissue from inflammatory changes and for assessing soft tissue involvement, pe…
Chapter 1	156	D	D	D	1		D	1		D	1		D	1
Chapter 1	157	B	B	C	0	156. D 157. C 158. B	C	0	**Answer 156:** D. Surgical surgery **Reasoning:** For fibrosarcoma of the jawbones, which is a primary malignant mesenchymal tumor, the cornerstone of curative treatment is wide local surgical resection with clear margins. Surgery is the primary modality, and adjuvant radiotherapy may be considered for high-grade tumors or close/positive margins, but surgery remains the definitive treatment. **A…	C	0	As a radiation oncologist preparing for the Intermediate Professional Title Examination, here are the correct selections based on the Chinese clinical guidelines for oral and maxillofacial oncology: --- ### **Question 156** **The preferred treatment for jaw fibrosarcoma is:** * **Correct Option: D. Surgical surgery** * **Reasoning:** In Chinese clinical oncology, fibrosarcoma of the jaw is classi…	C	0	Here’s the reasoning according to Chinese clinical guidelines for jaw malignancies: **156. The preferred treatment for jaw fibrosarcoma is:** * **Analysis:** Fibrosarcoma is a locally aggressive sarcoma. The mainstay of treatment is **surgical resection with negative margins**; radiotherapy may be considered postoperatively for close or positive margins. * **Answer:** **D. Surgical surgery** ✅ **…
Chapter 1	158	C	C	B	0		B	0		B	0		B	0
Chapter 1	159	E	E	E	1		E	1		E	1		C	0	Here’s the reasoning based on Chinese clinical practice guidelines for salivary gland tumors: **159. The most common minor salivary gland cancer is:** * **Analysis:** Among minor salivary glands (palate, lips, etc.), **mucoepidermoid carcinoma** is the most frequent malignant type. Adenoid cystic carcinoma is also common but slightly less frequent than mucoepidermoid carcinoma. * **Answer:** **C.…
Chapter 1	160	E	E	D	0	159. E 160. D	D	0	**Answer 159:** E. Adenoid cystic carcinoma **Reasoning:** Among malignant tumors arising from minor salivary glands (commonly found in the palate, nasal cavity, paranasal sinuses, and oral cavity), adenoid cystic carcinoma (AdCC) is the most common histological type. It is known for its indolent but persistent growth, perineural invasion, and high risk of late recurrence and distant metastasis. …	D	0	As a radiation oncologist preparing for the Intermediate Professional Title Examination, here are the correct selections based on standard Chinese medical textbooks (such as those by **Zhang Zhenkang** and **Qiu Weili**) and clinical consensus in China. --- ### **Question 159** **The most common minor salivary gland cancer is:** * **Correct Option: E. Adenoid cystic carcinoma** * **Reasoning:** I…	E	1
Chapter 1	161	E	E	A	0	161. A 162. B 163. B	A	0	**Answer 161:** A. Lip cancer **Reasoning:** Among the listed oral cavity subsites, lip cancer has the lowest incidence in China. Its epidemiology differs from Western countries (where it is more common), as it is less frequently associated with major risk factors like betel quid chewing and smoking in the Chinese context compared to cancers of the tongue, buccal mucosa, and floor of mouth. **Ans…	D	0	As a radiation oncologist preparing for the Intermediate Professional Title Examination, here are the correct selections for these questions, based on the epidemiological and clinical data found in Chinese medical textbooks and the national board standards. --- ### **Question 161** **Among the above oral cancers, the one with the lowest incidence is:** * **Correct Option: D. Floor of mouth cancer…	A	0	Here’s the reasoning based on Chinese clinical practice and consensus for oral cancers: **161. Among the above oral cancers, the one with the lowest incidence is:** * **Analysis:** Lip cancer is relatively rare in China compared with tongue, gingiva, buccal mucosa, and floor of mouth cancers. * **Answer:** **A. Lip cancer** ✅ **162. The most common oral tumor in head and neck tumors, second only …
Chapter 1	162	A	A	B	0		B	0		B	0		B	0
Chapter 1	163	B	B	B	1		B	1		B	1		B	1
Chapter 1	164	C	C	C	1		C	1		C	1		C	1
Chapter 1	165	B	B	A	0	164. C 165. A 166. D	A	0	**Answer 164:** C. Radical radiotherapy **Reasoning:** For early-stage (T1-2, N0-1) oropharyngeal cancer, especially poorly or undifferentiated carcinoma (which is typically highly radiosensitive), radical radiotherapy (often Intensity-Modulated Radiation Therapy, IMRT) or concurrent chemoradiotherapy is the standard of care to maximize organ function preservation (speech, swallowing). It offers …	C	0	As a radiation oncologist preparing for the Intermediate Professional Title Examination, here are the correct selections for these questions based on Chinese clinical oncology guidelines and the specific treatment logic prioritized in national medical exams. --- ### **Question 164** **For early oropharyngeal cancer, if it is poorly differentiated or undifferentiated carcinoma and requires preserv…	D	0	Here’s the reasoning according to Chinese clinical practice guidelines for oropharyngeal and tongue cancers: **164. For early oropharyngeal cancer, if it is poorly differentiated or undifferentiated carcinoma and requires preservation of organ function as much as possible, the first choice is:** * **Analysis:** For early-stage oropharyngeal cancer where organ preservation is important, **radical …
Chapter 1	166	A	A	D	0		D	0		D	0		D	0
Chapter 1	167	A	A	A	1		A	1		A	1		A	1
Chapter 1	168	D	D	D	1		D	1		D	1		D	1
Chapter 1	169	B	B	B	1		B	1		B	1		B	1
Chapter 1	170	E	E	A	0	170. A 171. E 172. D	E	1		E	1		E	1
Chapter 1	171	A	A	E	0		A	1		A	1		B	0	Here’s the reasoning based on Chinese clinical guidelines for head and neck cancers: **170. Tumors characterized by spread along the mucosa or submucosa are more common in:** * **Analysis:** Hypopharyngeal cancers often exhibit **submucosal and mucosal spread**, making early detection difficult. * **Answer:** **E. Hypopharyngeal cancer** ✅ **171. Head and neck tumors where poorly differentiated a…
Chapter 1	172	D	D	D	1		D	1		D	1		D	1
Chapter 1	173	B	B	B	1		B	1		B	1		B	1
Chapter 1	174	C	C	A	0	173. B 174. A 175. D	C	1		C	1		C	1
Chapter 1	175	D	D	D	1		D	1		D	1		D	1
Chapter 1	176	D	D	C	0	176. C 177. B 178. A	C	0	**Answer 176:** C. Visual impairment first, then ophthalmoplegia **Reasoning:** Orbital apex syndrome involves damage to the optic nerve (CN II) and the oculomotor nerves (CN III, IV, VI) as they pass through the optic canal and superior orbital fissure at the orbital apex. Since the optic nerve is most medial and susceptible to compression from tumor extending from the sphenoid sinus or posterio…	C	0	As a radiation oncologist preparing for the Intermediate Professional Title Examination, here are the correct selections based on the Chinese clinical guidelines for nasopharyngeal carcinoma (NPC) and the neurological syndromes associated with its cranial extension. --- ### **Question 176** **The clinical manifestation of orbital apex syndrome in nasopharyngeal carcinoma is:** * **Correct Option:…	C	0	Here’s the reasoning based on Chinese clinical guidelines for nasopharyngeal carcinoma (NPC) and related cranial syndromes: **176. The clinical manifestation of orbital apex syndrome in nasopharyngeal carcinoma is:** * **Analysis:** Orbital apex syndrome typically presents with **visual impairment first**, due to optic nerve involvement, followed by ophthalmoplegia from cranial nerves III, IV, an…
Chapter 1	177	B	B	B	1		B	1		A	0		B	1
Chapter 1	178	C	C	A	0		A	0		B	0		D	0
Chapter 2	1	E	E	E	1		E	1		E	1		E	1
Chapter 2	2	A	A	A	1		A	1		A	1		A	1
Chapter 2	3	E	E	E	1		E	1		D	0	In the context of the Chinese Intermediate Professional Title Examination for Radiation Oncology, this question addresses the fundamental treatment philosophy for Small Cell Lung Cancer (SCLC), which is distinctly different from Non-Small Cell Lung Cancer (NSCLC). The correct answer is **D. Primarily chemotherapy**. ### Clinical Rationale According to the **CSCO (Chinese Society of Clinical Oncol…	E	1
Chapter 2	4	A	A	A	1		A	1		A	1		A	1
Chapter 2	5	C	C	C	1		C	1		C	1		D	0
Chapter 2	6	B	B	B	1		B	1		B	1		B	1
Chapter 2	7	B	B	B	1		B	1		A	0	In the context of the Chinese Intermediate Professional Title Examination for Radiation Oncology, this question tests your understanding of the predictive factors for the efficacy of the first-generation EGFR-TKI, **Gefitinib (Iressa)**. The correct answer is **A. EGFR expression**. ### Clinical Rationale In Chinese clinical practice and oncology textbooks (based on landmark trials like IPASS and…	B	1
Chapter 2	8	E	E	E	1		E	1		E	1		E	1
Chapter 2	9	C	C	C	1		A	0	A. Small amount of pleural effusion **Explanation:** This question tests the critical staging criteria for Small Cell Lung Cancer (SCLC), which directly dictates treatment strategy (e.g., definitive chemoradiation for limited-stage vs. primary chemotherapy for extensive-stage). According to the **Chinese Guidelines for the Diagnosis and Treatment of Primary Lung Cancer** and the international **V…	A	0	In the context of the Chinese Intermediate Professional Title Examination for Radiation Oncology, the staging of Small Cell Lung Cancer (SCLC) traditionally follows the **Veterans Administration Lung Study Group (VALG)** system, which classifies the disease into **Limited Stage (LS)** and **Extensive Stage (ES)**. The correct answer is **A. Small amount of pleural effusion**. ### Clinical Rationa…	A	0	According to the standard Chinese definition of **limited-stage small cell lung cancer (LS-SCLC)**—*disease confined to one hemithorax and regional lymph nodes that can be encompassed within a tolerable radiotherapy field*: * **Ipsilateral mediastinal lymph node metastasis** → included * **Ipsilateral supraclavicular lymph node metastasis** → included * **Ipsilateral diaphragm invasion** → still …
Chapter 2	10	A	A	D	0	The correct answer is D. Oat cell type. Explanation: In Chinese clinical oncology and pathology practice, small cell lung cancer (SCLC) is histologically classified into several subtypes, but the most common and classic form is the oat cell type. According to standard references such as theChinese Guidelines for the Diagnosis and Treatment of Primary Lung Cancer and pathology textbooks used in na…	D	0	D. Oat cell type **Explanation:** This question tests knowledge of the basic pathological classification of Small Cell Lung Cancer (SCLC). According to the **World Health Organization (WHO) classification of lung tumors**, which is adopted in Chinese pathology practice, the classic and most common subtype of SCLC is the **"small cell carcinoma"** itself. Historically, it was subdivided based on c…	A	1		D	0	According to standard Chinese pathology textbooks and examination references: Small cell lung cancer (SCLC) is classically divided into: * **Oat cell type (classic small cell type)** * **Intermediate cell type** * **Mixed small cell/large cell type** Among these, the **most common pathological type** is the **oat cell type**, which is also the classic and most frequently encountered form in clini…
Chapter 2	11	B	B	B	1		B	1		B	1		B	1
Chapter 2	12	D	D	D	1		D	1		B	0	In the context of the Chinese Intermediate Professional Title Examination for Radiation Oncology, this question assesses your knowledge of the typical clinical onset of **acute radiation esophagitis** in terms of radiation dose (DT). The correct answer is **B. Around DT 10–30 Gy**. ### Clinical Rationale In Chinese oncology and radiotherapy textbooks (such as *Radiation Oncology* by Gu Xizhen or …	D	1
Chapter 2	13	B	B	B	1		B	1		B	1		B	1
Chapter 2	14	C	C	C	1		C	1		C	1		C	1
Chapter 2	15	D	D	D	1		E	0	E. Palliative treatment **Explanation:** This question assesses the understanding of the clinical management approach for malignant pleural mesothelioma (MPM), a relatively rare but challenging thoracic malignancy. Based on current Chinese and international consensus and guidelines (e.g., from the Chinese Society of Clinical Oncology - CSCO, and international societies like ESMO/ASCO): * Malignan…	D	1		D	1
Chapter 2	16	E	E	D	0	The correct answer is D. Whole lung. Explanation: In the context of standard radical surgery for malignant pleural mesothelioma (MPM), the goal is to achieve macroscopic complete resection while preserving as much organ function as possible. According to Chinese clinical guidelines and international standards referenced in Chinese oncology practice (e.g., CSCO,Clinical Oncology textbooks), the tw…	D	0	D. Whole lung **Explanation:** This question tests knowledge of the specific surgical procedure for malignant pleural mesothelioma. The standard "radical surgery" referred to here is **Extrapleural Pneumonectomy (EPP)**. **Extrapleural Pneumonectomy (EPP)** is an aggressive, radical surgical procedure with curative intent for selected patients with early-stage malignant pleural mesothelioma. Its …	E	1		D	0	According to **Chinese and international guidelines on malignant pleural mesothelioma (MPM) surgery**: * **Standard radical surgery** refers to **extrapleural pneumonectomy (EPP)** or **pleurectomy/decortication (P/D)**. * **EPP** involves removal of: * **Entire ipsilateral lung** ✅ * **Parietal and visceral pleura** ✅ * **Ipsilateral diaphragm** ✅ * **Ipsilateral pericardium** ✅ * **Mediastinal …
Chapter 2	17	D	D	D	1		D	1		D	1		D	1
Chapter 2	18	C	C	C	1		C	1		C	1		C	1
Chapter 2	19	B	B	B	1		B	1		B	1		B	1
Chapter 2	20	A	A	A	1		A	1		C	0		D	0	To answer this accurately, I need to see the X-ray image you mentioned. The distinction between central vs. peripheral lung cancer, tuberculoma, metastasis, or thymoma relies heavily on the lesion location, shape, and relationship to hilum or mediastinum. Please upload the X-ray image so I can determine the most likely diagnosis.
Chapter 2	21	C	C	C	1		C	1		C	1		C	1
Chapter 2	22	D	D	B	0	The correct answer is B. Central lung cancer. Explanation: Although the CT image is not visible in this text-based interface, this question corresponds to a standard case from the Chinese Intermediate Professional Title Examination bank, where the described clinical scenario and associated imaging are well established. Clinical context: - A 54-year-old male with recurrent cough and expectoration …	B	0	B. Central lung cancer **Explanation:** Given the clinical scenario of a **54-year-old male with recurrent cough and expectoration for 3 months**, combined with the CT imaging clue, the most likely diagnosis is **Central Lung Cancer**. Here’s the reasoning: 1. **Clinical Presentation:** Persistent, recurrent cough and expectoration over **three months** in a middle-aged male is a classic presenta…	B	0	In the context of the Chinese Intermediate Professional Title Examination for Radiation Oncology, this question focuses on the **Computed Tomography (CT)** characteristics and clinical presentation of the primary types of lung cancer. The correct answer is **B. Central lung cancer**. ### Clinical and CT Rationale * **Clinical Presentation:** The patient is a **54-year-old male** with a **recurren…	D	1
Chapter 2	23	E	E	E	1		E	1		E	1		E	1
Chapter 2	24	A	A	A	1		A	1		A	1		A	1
Chapter 2	25	D	D	D	1		A	0	Based on the provided clinical vignette and adherence to standard Chinese clinical guidelines for oncology (e.g., Chinese Society of Clinical Oncology [CSCO] guidelines), here are the analyses and answers. **Answer to Question 25:** **A. Molecular targeted therapy** **Rationale:** The patient has stage IV (M1a) lung adenocarcinoma with a malignant pleural effusion, as confirmed by cytology. For s…	A	0	As a radiation oncologist preparing for the Intermediate Professional Title Examination, I have analyzed this clinical case based on the **CSCO (Chinese Society of Clinical Oncology)** guidelines and the **AJCC Cancer Staging Manual** (8th edition), which are standard for this certification. --- ### **Question 25: Preferred Treatment (PS 1)** **Correct Answer: A. Molecular targeted therapy** **An…	D	1
Chapter 2	26	E	E	E	1		E	1		E	1		E	1
Chapter 2	27	E	E	E	1		E	1		E	1		E	1
Chapter 2	28	C	C	C	1		C	1		D	0	As a radiation oncologist preparing for the Intermediate Professional Title Examination, I have evaluated this case involving a patient with a history of laryngeal cancer presenting with new respiratory symptoms. Based on the **CSCO (Chinese Society of Clinical Oncology) guidelines** and standard diagnostic protocols for second primary malignancies, here are the analyzed answers: --- ### **Questi…	C	1
Chapter 2	29	A	A	A	1		A	1		A	1		A	1
Chapter 2	30	D	D	D	1		D	1		D	1		D	1
Chapter 2	31	A	A	A	1		A	1		E	0	As a radiation oncologist preparing for the Intermediate Professional Title Examination, I have analyzed this case of Small Cell Lung Cancer (SCLC) according to the **CSCO guidelines** and standard Chinese medical protocols. --- ### **Question 31: Scheme Not Recommended for Initial Chemotherapy** **Correct Answer: E. CTX + ADM + DDP** **Analysis:** The standard first-line chemotherapy for SCLC in…	E	0	**Answers (based on Chinese standard guidelines and intermediate-level examination consensus):** --- ### **31. The scheme that should not be chosen for the patient's initial chemotherapy is:** **E. CTX + ADM + DDP** * First-line chemotherapy for small cell lung cancer (SCLC) in China is **platinum-based combined with etoposide** (EP or EC regimens). * Regimens such as **VP-16 + DDP**, **CBP + VP-…
Chapter 2	32	E	E	E	1		E	1		E	1		E	1
Chapter 2	33	D	D	D	1		D	1		D	1		D	1
Chapter 2	34	C	C	C	1		C	1		C	1		C	1
Chapter 2	35	B	B	B	1		B	1		B	1		B	1
Chapter 2	36	A	A	C	0	Question 35: Answer: B. Left upper lung well-differentiated squamous cell carcinoma cT1N0M0 Explanation: - The patient has a 2 cm solitary lung lesion in the left upper lobe. - According to the 8th edition of the AJCC/UICC TNM staging system (adopted in Chinese clinical guidelines): - T1: Tumor ≤3 cm in greatest dimension, surrounded by lung or visceral pleura, without invasion of main bronchus →…	A	1		A	1		A	1
Chapter 2	37	C	C	D	0		D	0	**Answer to Question 35:** **B. Left upper lung well-differentiated squamous cell carcinoma cT1N0M0** **Rationale:** The patient's diagnosis is based on **clinical staging (cTNM)**, as no surgery has been performed. - **Tumor size:** The lesion is approximately 2 cm in diameter. According to the 8th edition AJCC/UICC TNM classification, a tumor ≤3 cm is classified as **T1**. A 2 cm tumor is **T1c…	D	0		D	0
Chapter 2	38	A	A	A	1		A	1		A	1		A	1
Chapter 2	39	B	B	D	0	Question 39: Answer: D. Spinal cord MRI Explanation: The patient has stage IV lung adenocarcinoma with known spinal metastases (T9, T10, L1, rib). He now presents with acute onset of weakness in one limb—a neurological emergency concerning for spinal cord compression (SCC), a well-known oncologic emergency. - Spinal cord compression most commonly occurs at sites of vertebral metastasis due to epi…	B	1		D	0	As a radiation oncologist preparing for the Intermediate Professional Title Examination, I have analyzed this case of advanced adenocarcinoma with multiple bone metastases. This scenario tests your ability to identify oncologic emergencies and understand palliative treatment standards in China. --- ### **Question 39: Examination for Sudden Limb Weakness** **Correct Answer: D. Spinal cord MRI** **…	D	0	**Answers (based on Chinese standard guidelines and intermediate-level radiation oncology examination consensus):** --- ### **39. Three months later, the patient suddenly develops weakness in one limb. The examination that needs to be considered is:** **D. Spinal cord MRI** * The patient has **multiple vertebral metastases (T9, T10, L1)**. * Sudden limb weakness strongly suggests **spinal cord co…
Chapter 2	40	D	D	D	1		D	1		D	1		D	1
Chapter 2	41	D	D	B	0		D	1		D	1		B	0
Chapter 2	42	C	C	C	1		C	1		C	1		C	1
Chapter 2	43	E	E	E	1		E	1		E	1		E	1
Chapter 2	44	B	B	B	1		B	1		B	1		B	1
Chapter 2	45	D	D	D	1		D	1		D	1		D	1
Chapter 2	46	C	C	C	1		C	1		C	1		C	1
Chapter 2	47	A	A	A	1		A	1		A	1		A	1
Chapter 2	48	E	E	D	0	46. C 47. A 48. D	E	1		B	0	As a radiation oncologist preparing for the Intermediate Professional Title Examination, I have analyzed these questions based on the "Chinese Medical Association Clinical Practice Guidelines" and standard diagnostic protocols used in Chinese thoracic oncology. --- ### **Question 46** **Is an important means for lung cancer staging and can also be used for the differential diagnosis of difficult …	D	0	**Answers:** 46. **C. Mediastinoscopy** 47. **A. Thoracoscopy** 48. **D. Percutaneous lung biopsy**
Chapter 2	49	B	B	B	1		B	1		B	1		B	1
Chapter 2	50	C	C	C	1		C	1		C	1		C	1
Chapter 2	51	A	A	A	1		A	1		A	1		A	1
Chapter 2	52	A	A	A	1		B	0	Based on current Chinese clinical oncology guidelines and radiation therapy protocols for non-small cell lung cancer (NSCLC): **Question 52: The palliative irradiation dose for locally advanced NSCLC is:** **Answer: B. 40–50 Gy** * **Reasoning:** For **palliative radiotherapy** in locally advanced NSCLC, the goal is symptom relief (e.g., pain, hemoptysis, obstruction) with a shorter treatment cou…	B	0	As a radiation oncologist, I have reviewed the standard dosing protocols commonly tested in the Chinese Intermediate Professional Title Examination. These doses are based on the **Chinese Medical Association (CMA)** and **CSCO guidelines**, which distinguish between treatment goals (palliative vs. radical) and the stage of the disease. --- ### **Question 52** **The palliative irradiation dose for…	D	0	**Answers:** 52. **D. 30–40 Gy** 53. **E. 60–70 Gy**
Chapter 2	53	E	E	E	1		E	1		E	1		E	1
Chapter 2	54	D	D	D	1		D	1		D	1		B	0	**Answers:** 54. **B. 20–30 Gy** 55. **C. 40–50 Gy**
Chapter 2	55	A	A	A	1		A	1		C	0	As a radiation oncologist, I have reviewed these questions based on the **"Chinese Guidelines for Diagnosis and Treatment of Primary Lung Cancer"** and the standard pedagogical materials for the Intermediate Professional Title Examination. In the Chinese medical education and examination system, radiotherapy doses are often categorized by the clinical scenario (palliative vs. radical) and the bio…	C	0
Chapter 3	1	E	E	B	0	The correct answer is: B. Anterior superior mediastinum In standard Chinese clinical practice and according to current oncology guidelines, primary mediastinal lymphoma—particularly primary mediastinal (thymic) large B-cell lymphoma and nodular sclerosis Hodgkin lymphoma—typically arises in the anterior superior mediastinum. This region includes the thymus and surrounding lymphatic tissue, which …	B	0	Based on standard Chinese clinical practice and oncology knowledge, the correct answer is: **B. Anterior superior mediastinum** **Analysis:** Primary mediastinal large B-cell lymphoma (PMBCL), which represents the most common type of primary mediastinal lymphoma, characteristically arises in the thymus. The thymus is located in the **anterior superior mediastinum**. This localization is a key dia…	B	0	Based on Chinese clinical guidelines and the consensus for the diagnosis and treatment of lymphoma (e.g., the CSCO Guidelines and the 2024 Chinese Expert Consensus on Primary Mediastinal Large B-cell Lymphoma), the correct answer is: **B. Anterior superior mediastinum** ### Clinical Reasoning: * **Definition & Origin:** Primary Mediastinal Large B-cell Lymphoma (PMBL) is an aggressive B-cell lymp…	B	0	The correct answer is: **B. Anterior superior mediastinum** ✅ **Explanation:** * Primary mediastinal lymphoma, particularly **primary mediastinal large B-cell lymphoma**, is most commonly located in the **anterior superior mediastinum**. * This region contains the thymus, lymph nodes, and fat, which are common sites for lymphomatous involvement. * Other mediastinal compartments (posterior, middle…
Chapter 3	2	A	A	A	1		A	1		A	1		A	1
Chapter 3	3	B	B	B	1		B	1		B	1		B	1
Chapter 3	4	A	A	A	1		A	1		B	0	The correct answer is **B. Some can heal spontaneously without treatment**. ### Clinical Reasoning: * **A. More common in males than females:** In the context of thymoma-associated myasthenia gravis (TAMG), there is often a slight male predominance or an equal distribution, particularly in older age groups, which aligns with standard Chinese clinical observations for this specific subtype. * **B.…	A	1
Chapter 3	5	B	B	B	1		B	1		B	1		B	1
Chapter 3	6	B	B	B	1		B	1		B	1		B	1
Chapter 3	7	A	A	A	1		A	1		A	1		A	1
Chapter 3	8	D	D	D	1		E	0	Based on the clinical presentation and imaging findings, the most likely diagnosis is: **E. Malignant lymphoma** **Analysis:** The key to this question lies in integrating the **symptom** ("head and facial swelling for half a month") with the **location** of the tumor ("anterior superior mediastinum"). 1. **Head and facial swelling:** This is a classic presentation of **Superior Vena Cava Syndrom…	E	0	Based on the Chinese Intermediate Professional Title Examination standards and typical clinical presentation patterns, the correct answer is: **E. Malignant lymphoma** ### Clinical Reasoning: * **The Clinical Clue:** The phrase **"head and facial swelling for half a month"** is the classic clinical description of **Superior Vena Cava Syndrome (SVCS)**. In a young adult (32 years old), the sudden …	E	0	The correct answer is: **E. Malignant lymphoma** ✅ **Explanation:** * **Clinical presentation:** Rapid onset **head and facial swelling** over half a month suggests **superior vena cava (SVC) compression syndrome**, which is common in **aggressive anterior mediastinal masses**. * **Imaging:** The lesion is in the **lower anterior superior mediastinum**. * **Age and sex:** 32-year-old male; medias…
Chapter 3	9	E	E	E	1		E	1		E	1		E	1
Chapter 3	10	D	D	D	1		D	1		D	1		D	1
Chapter 3	11	B	B	B	1		B	1		B	1		B	1
Chapter 4	1	C	C	C	1		C	1		C	1		C	1
Chapter 4	2	C	C	C	1		C	1		C	1		C	1
Chapter 4	3	B	B	B	1		B	1		B	1		B	1
Chapter 4	4	A	A	A	1		A	1		A	1		A	1
Chapter 4	5	A	A	A	1		A	1		A	1		A	1
Chapter 4	6	B	B	B	1		B	1		B	1		B	1
Chapter 4	7	D	D	D	1		D	1		D	1		D	1
Chapter 4	8	D	D	D	1		D	1		D	1		D	1
Chapter 4	9	A	A	A	1		A	1		A	1		B	0	The question asks which statement about gastric cancer is **incorrect**. Let’s analyze each statement carefully based on Chinese clinical epidemiology and guidelines: * **A. Gastric cancer generally does not occur in the greater curvature and anterior wall** – ✅ This is correct. Gastric cancer is less common in the greater curvature and anterior wall; most occur in the **antrum, lesser curvature,…
Chapter 4	10	C	C	C	1		C	1		C	1		C	1
Chapter 4	11	C	C	C	1		C	1		C	1		C	1
Chapter 4	12	A	A	A	1		A	1		A	1		C	0	The question asks which measure is **inappropriate** in **acute obstruction of left-sided colon cancer**. Let’s analyze according to Chinese surgical guidelines: 1. **A. Perform left hemicolectomy immediately after gastrointestinal decompression and obstruction relief** – ✅ Appropriate. Once decompression and stabilization are achieved, **definitive resection can be performed**. 2. **B. Pay atten…
Chapter 4	13	D	D	D	1		D	1		D	1		D	1
Chapter 4	14	A	A	A	1		A	1		A	1		A	1
Chapter 4	15	C	C	C	1		C	1		C	1		C	1
Chapter 4	16	A	A	A	1		A	1		D	0	In Chinese clinical practice and for the Intermediate Professional Title Examination, the gross (macroscopic) classification of liver cancer is a standard topic. According to the *pathology of primary liver cancer* in Chinese medical textbooks, liver cancer is typically divided into three gross types: **Massive type** (巨块型), **Nodular type** (结节型), and **Diffuse type** (弥漫型). The incorrect statem…	E	0	The question asks which statement about **gross morphological classification of primary liver cancer (HCC)** is **incorrect**. Let’s analyze carefully according to Chinese guidelines: 1. **A. Nodular type is prone to cancer nodule rupture and hemorrhage** – ✅ Correct. Nodular HCC, especially subcapsular, can rupture spontaneously. 2. **B. Massive type cancer diameter > 10cm** – ✅ Correct. Massive…
Chapter 4	17	C	C	C	1		C	1		E	0	In Chinese clinical textbooks and the Intermediate Professional Title Examination for Radiation Oncology, the growth characteristics and physical signs of primary liver cancer are high-frequency topics. The incorrect statement is **E. Tumor grows slowly and can be painless**. ### Explanation * **Growth Speed and Pain (E):** Primary liver cancer is one of the most aggressive and rapidly growing ma…	E	0	The question asks which **clinical feature of primary liver cancer (HCC) is incorrect**. Let’s analyze each statement based on Chinese clinical practice guidelines: * **A. Cancer mass invades hilar bile ducts causing jaundice** – ✅ Correct. Tumor invasion of the bile ducts can cause obstructive jaundice, though relatively uncommon. * **B. Rapid growth of the mass pulls the liver capsule causing p…
Chapter 4	18	A	A	C	0	C. 70%–90%	C	0	**C. 70%–90%** **Explanation:** This is the standard figure cited in Chinese oncology textbooks and guidelines for the sensitivity of **Alpha-fetoprotein (AFP)** in the diagnosis of hepatocellular carcinoma (HCC). * **A. 60%–70%:** This range is too low for the overall positivity rate. * **B. 100%:** This is incorrect. A significant proportion of HCCs (approximately 10-30%) are **AFP-negative**, …	A	1		C	0	The question asks about the **AFP (alpha-fetoprotein) positivity rate in primary hepatocellular carcinoma (HCC)**. Based on Chinese clinical guidelines and epidemiological studies: * AFP is **elevated in a majority of HCC patients**, but not all. * The commonly cited positivity rate is **around 70%–90%**, depending on tumor size and stage. * Early small HCCs may have normal AFP, while larger tumo…
Chapter 4	19	C	C	C	1		C	1		C	1		C	1
Chapter 4	20	C	C	C	1		C	1		C	1		C	1
Chapter 4	21	A	A	A	1		A	1		A	1		C	0	The question asks about the **diagnostic standard for HCC using AFP > 200 μg/L after excluding active liver disease** according to Chinese guidelines. Key points from Chinese HCC diagnostic criteria: * AFP > 200 μg/L is **highly suggestive of HCC**, but transient rises can occur in **active hepatitis or liver inflammation**. * To confirm HCC, AFP elevation must be **persistent** in the context of…
Chapter 4	22	E	E	E	1		E	1		E	1		E	1
Chapter 4	23	E	E	E	1		E	1		E	1		E	1
Chapter 4	24	D	D	D	1		D	1		D	1		D	1
Chapter 4	25	A	A	A	1		A	1		A	1		A	1
Chapter 4	26	B	B	B	1		B	1		B	1		B	1
Chapter 4	27	B	B	B	1		B	1		B	1		B	1
Chapter 4	28	B	B	B	1		C	0	**C. CT** **Explanation:** For the diagnosis and staging of pancreatic cancer, **contrast-enhanced multi-detector computed tomography (CT)** is considered the **preferred and most valuable non-invasive imaging method** in Chinese and international guidelines. * **C. CT (specifically, pancreatic protocol CT with thin-slice, multi-phase contrast enhancement):** * It is the **single most important i…	B	1		C	0	The question asks for the **preferred non-invasive examination method for pancreatic cancer** according to Chinese clinical guidelines. Let’s analyze: * **A. MRI** – Sensitive for soft tissue, useful for problem-solving, but **less commonly used first-line** due to cost and availability. ❌ * **B. Ultrasound examination** – Non-invasive, widely available, but **sensitivity is limited** by bowel ga…
Chapter 4	29	D	D	D	1		D	1		D	1		D	1
Chapter 4	30	B	B	B	1		B	1		B	1		B	1
Chapter 4	31	B	B	B	1		B	1		B	1		B	1
Chapter 4	32	E	E	E	1		E	1		E	1		E	1
Chapter 4	33	D	D	D	1		D	1		D	1		D	1
Chapter 4	34	C	C	C	1		C	1		C	1		C	1
Chapter 4	35	C	C	C	1		C	1		C	1		C	1
Chapter 4	36	A	A	C	0	C. Hepatic hemangioma	C	0	Based on the classic imaging presentation and the clinical scenario of an **incidentally discovered liver lesion** in a **middle-aged man**, the most likely diagnosis is: **C. Hepatic hemangioma** **Explanation:** 1. **Key Clinical Scenario:** A **54-year-old male**, **lesion found during physical examination** (implying it is **asymptomatic**). This is the most common presentation for the most c…	C	0	Based on the classic imaging presentation and the clinical scenario of an **incidentally discovered liver lesion** in a **middle-aged man**, the most likely diagnosis is: **C. Hepatic hemangioma** **Explanation:** 1. **Key Clinical Scenario:** A **54-year-old male**, **lesion found during physical examination** (implying it is **asymptomatic**). This is the most common presentation for the most c…	C	0	Based on the clinical scenario: * **Male, 54 years old** * **Liver space-occupying lesion detected incidentally during physical examination** * **MRI imaging provided** * No mention of chronic hepatitis, cirrhosis, AFP elevation, or systemic symptoms **Analysis according to standard Chinese clinical practice:** * Incidentally discovered liver lesions in asymptomatic patients are **most commonly b…
Chapter 4	37	E	E	E	1		E	1		E	1		E	1
Chapter 4	38	A	A	A	1		A	1		A	1		A	1
Chapter 4	39	A	A	A	1		A	1		A	1		A	1
Chapter 4	40	B	B	B	1		B	1		B	1		B	1
Chapter 4	41	E	E	E	1		E	1		E	1		E	1
Chapter 4	42	D	D	D	1		D	1		D	1		D	1
Chapter 4	43	C	C	C	1		C	1		C	1		C	1
Chapter 4	44	E	E	E	1		E	1		E	1		B	0	44. Male, 58 years old, history of progressive dysphagia for 4 months. Esophagoscopy shows mid-esophageal mass with ulceration, biopsy confirms squamous cell carcinoma. CT shows no distant metastasis. The treatment of choice is: A. Endoscopic mucosal resection B. Subtotal esophagectomy with gastric interposition C. Radiotherapy alone D. Palliative stent placement E. Chemotherapy alone **Analysis:…
Chapter 4	45	A	A	A	1		A	1		A	1		A	1
Chapter 4	46	C	C	D	0	D. Ileocecal tuberculosis	D	0	**D. Ileocecal tuberculosis** **Explanation:** This clinical picture, while having features overlapping with malignancy, is classic for **ileocecal tuberculosis** in the Chinese clinical context. 1. **Key Clinical Features:** * **History of Tuberculosis:** This is a **crucial clue**. * **Symptoms:** Vague abdominal pain, **low-grade fever, anorexia, diarrhea** – this constellation suggests a **ch…	B	0	In the context of the Intermediate Professional Title Examination, this question presents a classic differential diagnosis between malignancy and inflammation in the ileocecal region. The correct answer is **B. Periappendiceal abscess**. ### Clinical Logic and Analysis While several options (C, D, and E) can cause a mass in the right lower abdomen, the combination of laboratory and ultrasound fin…	D	0	This patient presents with: * **Male, 60 years old** * **Symptoms:** vague lower abdominal pain, low-grade fever, anorexia, diarrhea * **History:** tuberculosis * **Physical exam:** palpable mass in right lower abdomen, tenderness * **Labs:** mild leukocytosis with neutrophilia, elevated ESR * **Imaging:** * Ultrasound: mass with **liquid area** (suggesting necrosis or caseation) * Barium enema: …
Chapter 4	47	E	E	E	1		E	1		E	1		E	1
Chapter 4	48	B	B	B	1		B	1		B	1		B	1
Chapter 4	49	D	D	D	1		D	1		D	1		D	1
Chapter 4	50	A	A	A	1		A	1		A	1		A	1
Chapter 4	51	C	C	C	1		C	1		C	1		C	1
Chapter 4	52	E	E	E	1		E	1		E	1		E	1
Chapter 4	53	E	E	E	1		E	1		B	0	In the context of the Intermediate Professional Title Examination, this question requires a careful look at the laboratory values, which are designed to be "distractors" if you only look at the physical exam findings. The correct answer is **B. Icteric hepatitis**. ### Clinical and Laboratory Analysis 1. **Serum Bilirubin (17 μmol/L):** This is the most critical piece of data. * The normal range …	D	0	53. Male, 35 years old, jaundice for 1 month, slight distending pain in the right upper abdomen, loss of appetite, ineffective medical treatment. Physical exam: hepatomegaly, gallbladder enlargement, serum bilirubin 17 μmol/L, AST 70 U/L, AKP 45 U/L, AFP > 5 ng/ml. The possible diagnosis is: A. Late stage liver cirrhosis B. Icteric hepatitis C. Liver cancer D. Common bile duct stone obstruction E…
Chapter 4	54	D	D	D	1		D	1		D	1		D	1
Chapter 4	55	E	E	E	1		E	1		E	1		E	1
Chapter 4	56	D	D	D	1		D	1		D	1		D	1
Chapter 4	57	D	D	D	1		D	1		D	1		D	1
Chapter 4	58	B	B	B	1		B	1		B	1		B	1
Chapter 4	59	c	C	C	1		C	1		C	1		C	1
Chapter 4	60	c	C	B	0	60. B. Surgery In a 71-year-old male with a large gastric antral ulcer andHelicobacter pylori (HP)–negative status, the primary concern is gastric adenocarcinoma until proven otherwise. According to Chinese clinical guidelines (e.g., CSCO Gastric Cancer Guidelines), for a large or suspicious gastric ulcer not attributable to HP infection, histopathological confirmation is essential—but assuming m…	B	0	Based on the provided clinical vignette for Case 2 and standard Chinese clinical practice, here are the answers. **For Question 60:** **Answer: B. Surgery** * **Rationale:** A "huge ulcer in the gastric antrum" in a 71-year-old patient with new abdominal symptoms is highly suspicious for gastric carcinoma until proven otherwise. The initial HP test being negative eliminates a common benign cause.…	E	0	In the context of the Chinese Intermediate Professional Title Examination for Radiation Oncology, Case 2 focuses on the diagnosis and management of gastric malignancies, specifically Gastric Mucosa-Associated Lymphoid Tissue (MALT) lymphoma. --- ### **Question 60: If HP test is negative, the next treatment is:** **Correct Answer: E. Anti-HP therapy** * **Rationale:** According to current clinical…	B	0	**Answers:** **60.** If *Helicobacter pylori* (HP) test is negative, the next treatment is: **B. Surgery** **61.** If HP test is positive, the next treatment is: **E. Anti-HP therapy** **62.** Which of the following examinations is most valuable for diagnosis: **E. Gastric tissue biopsy** **63.** If gastroscopy biopsy results indicate gastric mucosa-associated lymphoid tissue (MALT) lymphoma, the…
Chapter 4	61	e	E	E	1		E	1		E	1		E	1
Chapter 4	62	e	E	E	1		E	1		E	1		E	1
Chapter 4	63	b	B	B	1		B	1		B	1		B	1
Chapter 4	64	a	A	A	1		D	0	Based on the provided clinical vignette for Case 3 and the requirement to adhere to the referenced guidelines (NCCN 2008, AJCC 2002) and standard Chinese oncology practice, here are the answers. **For Question 64:** **Answer: D. Cisplatin** * **Rationale:** According to the landmark INT-0116 trial which formed the basis for the 2008 NCCN guidelines for adjuvant treatment of gastric cancer, the re…	A	1		A	1
Chapter 4	65	d	D	D	1		D	1		D	1		D	1
Chapter 4	66	e	E	E	1		E	1		E	1		E	1
Chapter 4	67	e	E	E	1		E	1		E	1		E	1
Chapter 4	68	c	C	C	1		C	1		C	1		C	1
Chapter 4	69	b	B	B	1		B	1		B	1		B	1
Chapter 4	70	d	D	D	1		D	1		D	1		D	1
Chapter 4	71	b	B	B	1		B	1		B	1		B	1
Chapter 4	72	c	C	C	1		C	1		D	0	[Case 4] Male patient, 58 years old, progressive anemia, emaciation, fatigue for half a year, occasional right abdominal vague pain, no diarrhea. Physical exam: mass palpable in the right middle abdomen, active bowel sounds. 70. If surgical treatment is required, which of the following preoperative preparations is most important: A. Liver and kidney function tests B. Correct nutrition C. Cardiopu…	C	1
Chapter 4	73	d	D	D	1		D	1		D	1		D	1
Chapter 4	74	b	B	B	1		B	1		B	1		B	1
Chapter 4	75	a	A	A	1		A	1		A	1		A	1
Chapter 4	76	c	C	C	1		C	1		C	1		C	1
Chapter 4	77	b	B	B	1		B	1		B	1		B	1
Chapter 4	78	a	A	A	1		A	1		A	1		A	1
Chapter 4	79	b	B	B	1		B	1		B	1		B	1
Chapter 4	80	c	C	C	1		C	1		C	1		C	1
Chapter 4	81	d	D	D	1		D	1		D	1		D	1
Chapter 4	82	E	E	E	1		A	0	Based on standard Chinese clinical practice and guidelines: **82. Diagnostic of hepatocellular carcinoma:** **A. AFP > 200μg/L lasting 8 weeks** This criterion, often in conjunction with imaging findings (e.g., dynamic contrast-enhanced CT/MRI showing "fast-in and fast-out" enhancement), is a key serological diagnostic marker for hepatocellular carcinoma (HCC) according to Chinese consensus and g…	E	1		A	0	Based on **Chinese diagnostic criteria and clinical consensus**: **82. Diagnostic of hepatocellular carcinoma:** **A. AFP > 200 μg/L lasting 8 weeks** * In China, one accepted serologic diagnostic criterion for HCC is **AFP ≥200 μg/L persisting for ≥2 months** (or ≥400 μg/L for ≥1 month) in the appropriate clinical context. **83. Cholangiocarcinoma:** **B. AFP < 20 μg/L** * Cholangiocarcinoma typ…
Chapter 4	83	B	B	B	1		B	1		B	1		B	1
Chapter 4	84	D	D	D	1		D	1		D	1		D	1
Chapter 4	85	B	B	A	0	84. D. Intrahepatic and extrahepatic bile ducts dilated, gallbladder enlarged 85. A. Intrahepatic bile ducts not dilated, hepatic duct dilated, gallbladder empty 86. C. Intrahepatic and extrahepatic bile ducts dilated, gallbladder enlarged, pancreatic duct dilated (double duct sign)	B	1		A	0	In the Chinese Intermediate Professional Title Examination for Radiation Oncology, identifying the site of biliary obstruction based on imaging findings (typically ultrasound or CT) is a frequent topic. The logic follows the "upstream dilatation" principle: structures above the blockage will dilate, while those below or diverted will remain normal or small. ### 84. Obstruction site is in the comm…	B	1
Chapter 4	86	C	C	C	1		C	1		C	1		C	1
Chapter 4	87	C	C	C	1		C	1		C	1		C	1
Chapter 4	88	B	B	B	1		B	1		B	1		B	1
Chapter 4	89	C	C	A	0	89. A. Shortness of breath, palpitations, hemoptysis 90. B. Progressive dysphagia, more common in those over 40 years old	C	1		C	1		C	1
Chapter 4	90	B	B	B	1		B	1		B	1		B	1
Chapter 4	91	E	E	E	1		E	1		E	1		E	1
Chapter 4	92	D	D	D	1		D	1		D	1		D	1
Chapter 4	93	A	A	C	0	91. E. Abandon radical surgery 92. D. Gastrojejunostomy 93. C. Radical gastrectomy 94. B. Resection of lower esophagus and proximal stomach	C	0	Based on standard Chinese surgical oncology principles and gastric cancer treatment guidelines: **91. Exploratory laparotomy reveals widespread metastasis of gastric cancer, should perform:** **E. Abandon radical surgery** When widespread metastasis (e.g., peritoneal carcinomatosis, distant organ metastases) is discovered during exploratory laparotomy, curative resection (radical gastrectomy) is …	A	1		A	1
Chapter 4	94	C	C	B	0		A	0		B	0	In Chinese clinical practice and for the Intermediate Professional Title Examination, the surgical approach for gastric cancer is determined by the tumor's location and the stage of the disease (curative vs. palliative). --- ### 91. Exploratory laparotomy reveals widespread metastasis: **E** **Rationale:** The goal of surgery in oncology is generally "radical" (R0 resection) when possible. If an …	B	0	Based on **standard Chinese surgical principles for gastric cancer**: **91. Exploratory laparotomy reveals widespread metastasis of gastric cancer, should perform:** **E. Abandon radical surgery** * Diffuse metastasis indicates **advanced, unresectable disease**; radical surgery is contraindicated. **92. Late-stage gastric cancer with pyloric obstruction should perform:** **D. Gastrojejunostomy**…
Chapter 5	1	D	D	D	1		D	1		D	1		D	1
Chapter 5	2	A	A	C	0	C. Early menopause	C	0	Based on the established risk factors for breast cancer according to Chinese and international clinical guidelines: * **Risk Factors (increase risk):** Early age of menarche (B), late menopause (not early menopause), late age of first full-term pregnancy (not early), nulliparity, family history of breast cancer (E), specific genetic mutations (e.g., BRCA1/2), prolonged exposure to endogenous estr…	C	0	In the context of the Chinese Intermediate Professional Title Examination for Radiation Oncology, the correct answer is **C. Early menopause**. ### Clinical Analysis In the study of breast cancer epidemiology, risk factors are generally associated with prolonged exposure to endogenous estrogen. * **A. Long duration of breastfeeding:** This is a **protective factor**. However, in the context of ma…	A	1
Chapter 5	3	C	C	B	0	B. Bone	B	0	Based on Chinese oncology textbooks, clinical guidelines (e.g., CSCO Breast Cancer Guidelines), and extensive clinical data, the most common site of distant metastasis for breast cancer is **bone**. Therefore, the correct answer is: **B. Bone**	B	0	In the context of the Chinese Intermediate Professional Title Examination for Radiation Oncology, the correct answer is **B. Bone**. ### Clinical Analysis In Chinese clinical guidelines (such as the **CSCO Guidelines for Breast Cancer**) and standard oncology textbooks (e.g., *Clinical Oncology*), bone is identified as the most frequent site for distant metastasis. * **Bone (60%–75%):** Approxima…	B	0	In breast cancer, the **most frequent site of distant metastasis is the bone**, followed by lung, liver, and brain. This is consistent with Chinese and international clinical data. **Answer: B. Bone**
Chapter 5	4	D	D	D	1		D	1		D	1		D	1
Chapter 5	5	C	C	C	1		C	1		C	1		C	1
Chapter 5	6	C	C	C	1		D	0	Based on the epidemiological data consistently cited in Chinese oncology references, textbooks (such as the *Chinese Clinical Oncology* and CSCO guideline background materials), and large-scale registries, the proportion of breast cancers that exhibit HER2/neu gene amplification or protein overexpression is approximately **15-20%**. Therefore, the correct answer is: **D. 10%–20%** (Note: More pre…	C	1		C	1
Chapter 5	7	A	A	A	1		A	1		A	1		E	0	Let’s analyze carefully based on Chinese and international breast cancer surgical guidelines: * **A. Tumor located in the areola region** → Not an absolute contraindication; can still perform BCS with careful reconstruction ✅ * **B. Primary tumor smaller than 4 cm** → Suitable for BCS ✅ * **C. Focal microcalcifications** → Usually associated with DCIS; BCS is feasible if margins achievable ✅ * **…
Chapter 5	8	D	D	D	1		D	1		D	1		D	1
Chapter 5	9	D	D	D	1		D	1		D	1		D	1
Chapter 5	10	C	C	C	1		C	1		C	1		C	1
Chapter 5	11	E	E	E	1		E	1		E	1		E	1
Chapter 5	12	D	D	D	1		D	1		D	1		D	1
Chapter 5	13	E	E	E	1		E	1		E	1		E	1
Chapter 5	14	A	A	A	1		A	1		A	1		A	1
Chapter 5	15	C	C	C	1		C	1		C	1		C	1
Chapter 5	16	C	C	D	0	Question 15: Three years after radical mastectomy, the patient developed headache and nausea. MRI indicated multiple brain metastases. The preferred treatment at this time is: Answer: C. Radiotherapy Explanation: In the setting of multiple brain metastases, especially in a patient with a history of breast cancer, whole-brain radiotherapy (WBRT) is the standard and preferred initial treatment acco…	C	1		C	1		C	1
Chapter 5	17	C	C	B	0		B	0	Based on the provided clinical vignette and standard Chinese oncology practice guidelines, here are the answers to the questions. **Answer for Question 15:** The preferred treatment is **C. Radiotherapy**. **Reasoning:** For a patient with multiple brain metastases three years after radical mastectomy, whole-brain radiotherapy (WBRT) is the standard and most effective initial treatment modality f…	B	0	As a radiation oncologist preparing for the Intermediate Professional Title Examination, I have evaluated this case based on the standard Chinese clinical guidelines (such as the CSCO Breast Cancer Guidelines) and the provided clinical data. Here are the selections and rationales for the questions: ### Question 15 **Correct Answer: C. Radiotherapy** * **Rationale:** For patients with multiple bra…	B	0	Let’s go through each question carefully, strictly following Chinese breast cancer guidelines (e.g., *CSCO Breast Cancer Guidelines 2025*, NCCN-adapted practices in China). --- **15. Three years after radical mastectomy, the patient developed headache and nausea. MRI indicated multiple brain metastases. The preferred treatment at this time is:** * Key points: * Multiple brain metastases (not a si…
Chapter 5	18	C	C	E	0	18. E. 60%–70% 19. B. Less than 10%	E	0	Based on the shared options and standard clinical knowledge for the Chinese Intermediate Professional Title Examination: **18. For breast cancer patients who are ER or PR positive, the response rate to endocrine therapy is:** **Answer: E. 60%–70%** **Rationale:** Patients with hormone receptor-positive (ER+ and/or PR+) breast cancer are the primary beneficiaries of endocrine therapy. In this grou…	C	1		E	0	Here’s the careful analysis based on standard Chinese breast cancer guidelines and international consensus: 18. **For breast cancer patients who are ER or PR positive, the response rate to endocrine therapy is:** * ER (estrogen receptor) or PR (progesterone receptor) positive tumors are generally **highly responsive** to endocrine therapy. * Response rates in clinical practice are typically **60%…
Chapter 5	19	C	B	B	1		B	1		B	1		B	1
Chapter 6	1	C	C	D	0	The correct answer is D. 2%. According to current Chinese clinical guidelines and epidemiological data, renal cell carcinoma (renal cancer) accounts for approximately 2% of all systemic malignancies in adults. This figure aligns with national cancer statistics and is consistent with the content covered in the Chinese Intermediate Professional Title Examination for radiation oncology.	C	1		D	0	Based on standard Chinese clinical practice and the epidemiological data provided in current medical textbooks and guidelines used for the Intermediate Professional Title Examination (主治医师考试), such as the **CSCO (Chinese Society of Clinical Oncology) Guidelines for Renal Cell Carcinoma** and the **CMA (Chinese Medical Association) Clinical Practice Guidelines**, the correct answer is: ### **Corre…	C	1
Chapter 6	2	D	D	D	1		D	1		D	1		D	1
Chapter 6	3	B	B	B	1		B	1		B	1		B	1
Chapter 6	4	A	A	A	1		A	1		A	1		A	1
Chapter 6	5	C	C	C	1		C	1		C	1		B	0	Let’s analyze each option carefully: * **A. Unrelated to high fat intake** → Incorrect. High-fat diet, obesity, and smoking are recognized risk factors for renal cancer. * **B. Incidence is highest in the Americas** → Correct. Globally, renal cancer incidence is indeed higher in North America and parts of Europe compared to Asia. * **C. Peak age is mostly 50–60 years old** → Also correct. The pea…
Chapter 6	6	A	A	A	1		A	1		A	1		A	1
Chapter 6	7	C	C	C	1		C	1		C	1		C	1
Chapter 6	8	C	C	C	1		C	1		C	1		C	1
Chapter 6	9	B	B	B	1		B	1		B	1		B	1
Chapter 6	10	C	C	C	1		C	1		C	1		C	1
Chapter 6	11	C	C	C	1		A	0	According to the *Chinese Guidelines for Diagnosis and Treatment of Testicular Cancer* and standard radiotherapy field design principles in China, the classic upper border for the para-aortic irradiation field in testicular seminoma is **at the level between T11 and T12**, typically marked at the **lower edge of the T11 vertebral body**. This encompasses the primary drainage area from the testis.…	A	0	Based on the **CSCO (Chinese Society of Clinical Oncology) Guidelines for Testicular Cancer** and the standard textbooks for the Chinese Intermediate Professional Title Examination (主治医师考试), the correct answer is: ### **Correct Option: A. Lower edge of T11** --- ### **Rationale** In the context of the Chinese intermediate oncology exam, the definition of radiation fields for testicular seminoma i…	E	0	For **para-aortic radiotherapy in Stage I testicular seminoma**, the **upper border of the field is usually at the lower edge of T12** (sometimes cited as T11–T12 interspace), covering the para-aortic lymph nodes from the renal vessels down to L5. **Answer: E. Lower edge of T12** ✅
Chapter 6	12	E	E	A	0	The correct answer is A. Lower edge of L4. In standard Chinese radiation oncology practice for testicular seminoma, the para-aortic irradiation field (often used in Stage I–II disease after orchiectomy) is anatomically defined as follows: - Upper border: lower edge of T10 (as established in Question 11). - Lower border: typically at the lower edge of L4. This lower limit ensures coverage of the a…	E	1		E	1		E	1
Chapter 6	13	D	D	D	1		D	1		D	1		D	1
Chapter 6	14	C	C	C	1		C	1		C	1		C	1
Chapter 6	15	D	D	D	1		D	1		D	1		D	1
Chapter 6	16	B	B	B	1		B	1		B	1		B	1
Chapter 6	17	C	C	C	1		C	1		C	1		C	1
Chapter 6	18	D	D	D	1		D	1		D	1		D	1
Chapter 6	19	C	C	D	0	The correct answer is D. Prostate cancer. Rationale (based on standard Chinese clinical practice and typical examination context): - The patient is a 74-year-old male presenting with progressive dysuria for 4 months—a classic lower urinary tract symptom (LUTS) that can be caused by both benign and malignant prostate conditions. - However, in men over age 70, prostate cancer becomes increasingly p…	D	0	Based on the presented clinical information: * **Patient Profile:** 74-year-old male (typical age for prostate cancer). * **Symptom:** Progressive dysuria (a common symptom of prostate disease, including both BPH and prostate cancer). * **Key Diagnostic Clue:** **MR image** (the prompt indicates an image is provided but not shown here). In the context of the Chinese examination and clinical pract…	D	0	Based on the presented clinical information: * **Patient Profile:** 74-year-old male (typical age for prostate cancer). * **Symptom:** Progressive dysuria (a common symptom of prostate disease, including both BPH and prostate cancer). * **Key Diagnostic Clue:** **MR image** (the prompt indicates an image is provided but not shown here). In the context of the Chinese examination and clinical pract…	D	0	Based on the **clinical features**: * **Male, 74 years old** * **Progressive dysuria over 4 months** And considering typical **MR findings in elderly males** (usually showing a low-signal, irregular prostate mass with possible extracapsular extension), the most likely diagnosis is: **D. Prostate cancer** ✅ * **BPH** usually causes smooth enlargement of the transitional zone, not a discrete suspic…
Chapter 6	20	A	A	A	1		C	0	Based on the presented clinical information: * **Patient Profile:** 66-year-old male. * **Key Symptom:** **Recurrent painless gross hematuria** (the classic triad symptom for renal cell carcinoma, though not all three are required). * **Key Diagnostic Clue:** **CT image** (the prompt indicates an image is provided). In modern urological diagnostics in China, **contrast-enhanced CT** is the primar…	A	1		C	0	Based on the **clinical presentation**: * **Male, 66 years old** * **Recurrent painless gross hematuria** And typical **CT findings for renal masses in elderly males**, the most likely diagnosis is: **C. Renal cell carcinoma** ✅ **Reasoning:** * **Renal cell carcinoma (RCC)** is the most common malignant tumor of the kidney in adults and often presents with **painless hematuria**. * **Renal pelvi…
Chapter 6	21	D	D	A	0	The correct answer is A. Bladder cancer. Rationale (based on standard Chinese clinical practice and examination conventions): - The patient is a 76-year-old male presenting with recurrent painless gross hematuria for 3 months. - Painless gross hematuria is the classic and most common initial symptom of bladder cancer, particularly urothelial carcinoma, which accounts for >90% of malignant bladder…	A	0	Based on the presented clinical information: * **Patient Profile:** 76-year-old male (high-risk age group for bladder cancer). * **Key Symptom:** **Recurrent painless gross hematuria** (the most common and characteristic initial symptom of **bladder cancer**). * **Key Diagnostic Clue:** **MR image** (the prompt indicates an image is provided). In Chinese urological practice, MR imaging (especiall…	A	0	Based on the clinical presentation and the standard diagnostic logic for the Chinese Intermediate Professional Title Examination (主治医师考试), the correct answer is: ### **Correct Option: A. Bladder cancer** --- ### **Rationale** In clinical oncology, the combination of the patient's age and the specific nature of their symptoms is highly characteristic: * **Painless Gross Hematuria (无痛性肉眼血尿):** This…	A	0	Based on the **clinical features**: * **Male, 76 years old** * **Recurrent painless gross hematuria for 3 months** * **MR imaging showing a mass in the bladder** The most likely diagnosis is: **A. Bladder cancer** ✅ **Reasoning:** * Painless gross hematuria in elderly males is **the classic presentation of bladder cancer**. * **Prostate cancer** rarely presents with gross hematuria; usually it ca…
Chapter 6	22	B	B	B	1		B	1		B	1		B	1
Chapter 6	23	C	C	C	1		A	0	According to the **AJCC/UICC TNM Staging System (8th Edition)**, which is adopted in Chinese clinical guidelines for renal cell carcinoma: * **T Stage:** The tumor **invaded the adrenal gland**. Invasion of the ipsilateral adrenal gland (unless by direct extension) is classified as **T4** if it is by direct invasion. However, the key descriptor "invading the adrenal gland" typically implies **dir…	A	0	Based on the **CSCO (Chinese Society of Clinical Oncology) Guidelines for Renal Cell Carcinoma** and the **AJCC 8th Edition TNM Staging System** (which is the current standard for Chinese professional medical examinations), the correct answer is: ### **Correct Option: A. T4N1M0** --- ### **Rationale** To determine the correct stage, we must analyze the three components of the TNM system provided …	A	0	Let’s carefully stage this patient **step by step** according to the **AJCC/TNM 8th edition for renal cell carcinoma**: **Clinical information:** * Tumor size: 3 cm × 5 cm → largest dimension **5 cm** → T1b (T1: ≤7 cm, limited to kidney) * Invading **adrenal gland** → Involvement of **adrenal gland on the same side** counts as **T4** if invasion beyond Gerota’s fascia; if only the adrenal within …
Chapter 6	24	D	D	D	1		D	1		D	1		D	1
Chapter 6	25	C	C	C	1		C	1		C	1		C	1
Chapter 6	26	B	B	B	1		B	1		B	1		B	1
Chapter 6	27	C	C	C	1		C	1		C	1		C	1
Chapter 6	28	D	D	C	0	Question 28: To aid diagnosis, the first examination to consider is: Answer: C. Abdominal CT Rationale: In a 60-year-old male presenting with painless gross hematuria, flank pain, weight loss, and systemic symptoms (e.g., elevated WBC, neutrophilia), renal cell carcinoma (RCC) is highly suspected. According to Chinese clinical guidelines and international standards, contrast-enhanced abdominal CT…	D	1		D	1		C	0	Let's analyze the case step by step according to Chinese radiation oncology and urology guidelines. **Patient Summary:** * Male, 60 years old * Painless gross hematuria (total) * Back pain, weight loss, emaciation * Physical exam: no palpable abdominal mass * Labs: WBC 13×10⁹/L, neutrophils 85%, renal function normal * Urinalysis: RBC (++), urinary cytology negative Key points: Older male with pa…
Chapter 6	29	B	B	B	1		B	1		B	1		B	1
Chapter 6	30	E	E	E	1		E	1		E	1		C	0
Chapter 6	31	A	A	D	0	Question 31: The current efficacy rate of chemotherapy for this disease should be: Answer: D. 20%–30% Rationale: The clinical presentation—painless total gross hematuria with irritative voiding symptoms (frequency, urgency, lower abdominal pain) in a 45-year-old male—strongly suggests bladder cancer, most likely urothelial carcinoma. Urinary cytology is negative, but this has limited sensitivity,…	A	1		A	1		A	1
Chapter 6	32	A	A	A	1		A	1		A	1		A	1
Chapter 6	33	E	E	E	1		E	1		E	1		E	1
Chapter 6	34	D	D	D	1		D	1		D	1		D	1
Chapter 6	35	C	C	C	1		C	1		C	1		C	1
Chapter 6	36	C	C	C	1		C	1		C	1		C	1
Chapter 6	37	A	A	A	1		A	1		A	1		A	1
Chapter 6	38	A	A	E	0	Question 37: Which practice is wrong when detecting tumor markers? Answer: A. Need to detect PSA Rationale: For testicular germ cell tumors (GCTs), including seminoma, the standard tumor markers are: - AFP (alpha-fetoprotein) - β-hCG (beta-human chorionic gonadotropin) - LDH (lactate dehydrogenase) These are essential for diagnosis, staging, prognosis, and monitoring treatment response (supportin…	E	0	**Question 37:** For testicular seminoma, the relevant tumor markers are **AFP (alpha-fetoprotein), β-hCG (beta-human chorionic gonadotropin), and LDH (lactate dehydrogenase)**. These are essential for diagnosis, staging, and monitoring. **PSA (prostate-specific antigen)** is a marker for prostate cancer and has no role in the management of testicular seminoma. Ordering PSA in this context is inc…	E	0	In this case, the 25-year-old male has a pathologically confirmed **testicular seminoma**. This malignancy is highly sensitive to both radiation and chemotherapy, and its management is well-defined in both the Royal Marsden and AJCC staging systems used in Chinese oncology practice. ### **Question 37: Practice that is WRONG in detecting tumor markers** **Correct Answer: A. Need to detect PSA** * …	E	0	Let’s carefully analyze **Case 4** according to Chinese and international urology/oncology guidelines. --- ### **Patient Summary:** * Male, 25 years old * Left testicular pain 1 month, palpable mass 2×1×2 cm * Orchiectomy performed → **pathology: seminoma** * No palpable lymph nodes Key points: **young adult with localized seminoma** --- ### **37. Tumor marker detection – which is wrong?** **Stan…
Chapter 6	39	C	C	C	1		C	1		C	1		C	1
Chapter 6	40	D	D	D	1		D	1		D	1		D	1
Chapter 6	41	A	A	A	1		A	1		A	1		A	1
Chapter 6	42	D	D	D	1		D	1		D	1		D	1
Chapter 6	43	B	B	B	1		B	1		B	1		B	1
Chapter 6	44	C	C	C	1		C	1		C	1		C	1
Chapter 6	45	C	C	C	1		C	1		C	1		C	1
Chapter 6	46	B	B	D	0	Question 44: The next examination the patient needs to do is: Answer: C. Cystoscopy Rationale: This 52-year-old male presents with painless gross hematuria, irritative voiding symptoms (frequency, urgency), and urinary cytology positive for cancer cells—highly suggestive of bladder cancer, most likely urothelial carcinoma. According to Chinese clinical guidelines (e.g., CUA, CSCO) and global stan…	B	1		B	1		B	1
Chapter 6	47	B	B	B	1		B	1		B	1		B	1
Chapter 6	48	A	A	A	1		A	1		A	1		A	1
Chapter 6	49	C	C	A	0	Question 47: The best examination to clarify the cause of back pain is: Answer: B. Thoracic MRI Rationale: The patient has prostate cancer with elevated PSA, locally advanced disease (rectal invasion), pelvic lymphadenopathy, and bone scan (ECT) showing multiple “radioactive concentration” foci in thoracic vertebrae—highly suggestive of osteoblastic bone metastases, the most common pattern in pro…	A	0	**Question 47:** The patient has bone scan findings suggestive of thoracic vertebral metastases. To **clarify the cause of back pain** and evaluate for **spinal cord compression or structural instability**, the best single test is **thoracic MRI**, as it provides excellent detail of the bone marrow, spinal cord, nerve roots, and soft tissues. While PET-CT, chest CT, or thoracic CT can show bone l…	A	0	In this case, we are managing a 60-year-old male with **Advanced Prostate Cancer**. The clinical findings indicate local invasion (rectum), regional lymphadenopathy, and distant skeletal involvement, which significantly dictates the staging and urgent management priorities. ### **Question 47: Best Examination to Clarify the Cause of Back Pain** **Correct Answer: B. Thoracic MRI** * **Rationale:**…	C	1
Chapter 6	50	B	B	B	1		B	1		B	1		B	1
Chapter 6	51	A	A	D	0	Question 50: The preferred chemotherapy regimen is: Answer: B. BEP Rationale: The patient is a 27-year-old male with non-seminomatous germ cell tumor (NSGCT) of the testis and lung metastasis, classified as metastatic germ cell tumor. According to Chinese clinical guidelines (CSCO, Chinese Urological Association) and international standards (NCCN, ESMO): - For good-risk metastatic NSGCT (which in…	D	0	**Question 50:** For metastatic non-seminomatous germ cell tumors (NSGCT), the **first-line standard chemotherapy regimen** is **BEP** (bleomycin, etoposide, cisplatin). This is well established in Chinese and international guidelines. **Correct answer: B. BEP** **Question 51:** In NSGCT, if **residual lesions remain in the lung after chemotherapy** and tumor markers (AFP, β-hCG) have normalized,…	D	0	In this case, we are managing a young male with **Non-Seminomatous Germ Cell Tumor (NSGCT)** and visceral metastasis (Stage III). NSGCT is highly chemosensitive, but unlike seminoma, residual masses after chemotherapy often require surgical intervention due to the risk of teratoma. ### **Question 50: Preferred Chemotherapy Regimen** **Correct Answer: B. BEP** * **Rationale:** The standard first-l…	D	0
Chapter 6	52	A	A	A	1		B	0		B	0		A	1
Chapter 6	53	C	C	C	1		A	0	Based on standard Chinese clinical practice and guidelines for bladder cancer management, the answers are as follows: **53. The surgical method chosen for tumors invading the bladder neck and trigone is:** **A. Radical cystectomy** *Justification:* Tumors invading critical structures like the bladder neck and trigone are typically high-grade, invasive (T2+), or have a high risk of progression. Gi…	A	0	In Chinese clinical practice and the Intermediate Professional Title Examination for Radiation Oncology (and related surgical oncology), the management of bladder cancer follows specific surgical indications based on tumor stage and location. Here are the correct selections based on the standard clinical guidelines: --- ### **53. The surgical method chosen for tumors invading the bladder neck and…	A	0	Based on standard Chinese urological and oncological guidelines for bladder cancer management: **53. The surgical method chosen for tumors invading the bladder neck and trigone is:** ✅ **A. Radical cystectomy** *Rationale:* Tumors involving the bladder neck and trigone are considered high-risk and often not amenable to organ-sparing surgery. Radical cystectomy is the standard approach to achieve …
Chapter 6	54	B	B	B	1		B	1		B	1		B	1
Chapter 6	55	D	D	D	1		D	1		D	1		D	1
Chapter 6	56	D	D	D	1		D	1		D	1		D	1
Chapter 6	57	B	B	B	1		B	1		B	1		B	1
Chapter 6	58	B	B	B	1		B	1		B	1		B	1
Chapter 6	59	D	D	D	1		D	1		D	1		D	1
Chapter 6	60	A	A	C	0	58. B 59. D 60. C 61. C	C	0	Based on standard Chinese urological and oncological teaching regarding cystoscopic findings in bladder cancer: **58. Which of the above is the cystoscopic appearance of papillary carcinoma?** **B. Single or multiple pink, long-stalked, resembling water weeds floating in water** *Justification:* This description perfectly characterizes the typical appearance of low-grade papillary urothelial carc…	C	0	In the Chinese Intermediate Professional Title Examination for Oncology, the morphological description of bladder tumors during cystoscopy is a frequent testing point. These descriptions correlate directly with the pathological type and clinical stage. Based on the standard clinical definitions used in Chinese urological oncology: --- ### **58. Which of the above is the cystoscopic appearance of …	C	0	Based on standard Chinese urology and cystoscopy findings: **58. Cystoscopic appearance of papillary carcinoma:** ✅ **B. Single or multiple pink, long-stalked, resembling water weeds floating in water** *Rationale:* Papillary carcinoma typically appears as exophytic, soft, pedunculated or long-stalked lesions that may look like “floating weeds” in the bladder lumen. **59. Cystoscopic appearance o…
Chapter 6	61	C	C	C	1		C	1		A	0		A	0
Chapter 6	62	B	B	A	0	62. A 63. B 64. E	B	1		B	1		A	0	Based on Chinese and international radiotherapy guidelines for testicular seminoma and normal tissue tolerance: **62. Postoperative radiotherapy dose for Stage I testicular seminoma patients:** ✅ **A. 40–45 Gy** *Rationale:* For Stage I seminoma after orchiectomy, adjuvant radiotherapy is typically **40–45 Gy** to the para-aortic ± ipsilateral pelvic lymph nodes. Some centers may use slightly low…
Chapter 6	63	E	E	B	0		D	0	Based on standard Chinese radiation oncology protocols for testicular seminoma and normal tissue tolerance: **62. Postoperative radiotherapy dose for Stage I testicular seminoma patients is:** **A. 40–45 Gy** *Justification:* In China, postoperative adjuvant radiotherapy for Stage I testicular seminoma (involving the para-aortic ± ipsilateral pelvic lymph nodes) typically employs a dose of **25-3…	A	0	In the context of the Chinese Intermediate Professional Title Examination for Radiation Oncology, dose constraints and treatment protocols for specific stages of cancer are standardized according to the *Chinese Society for Radiation Oncology (CSTRO)* and the *CSCO Guidelines*. Based on these clinical standards: ### **62. Postoperative radiotherapy dose for Stage I testicular seminoma patients is…	B	0
Chapter 6	64	C	C	E	0		E	0		D	0		E	0
Chapter 6	65	E	E	E	1		E	1		E	1		B	0	Based on standard Chinese urology and oncology guidelines regarding **tumor markers for testicular cancer**: **65. Not expressed in testicular non-seminoma patients but expressed in seminoma patients:** ✅ **B. BHCG** *Rationale:* Pure seminomas can occasionally secrete **β-HCG**, while non-seminomas often have other markers elevated. However, AFP is **never elevated in pure seminoma**. **66. Expr…
Chapter 6	66	B	B	B	1		B	1		B	1		B	1
Chapter 6	67	D	D	D	1		D	1		D	1		D	1
Chapter 6	68	C	C	A	0	68. A 69. C 70. E	D	0	Based on standard Chinese radiation oncology protocols for pelvic malignancies and normal tissue constraints: **68. Rectal tolerance dose:** **D. 4500–5000 cGy** *Justification:* The tolerance dose (TD 5/5) for the rectum (volume-dependent) is typically in the range of **60-65 Gy** for a partial volume. However, in clinical practice, especially for prostate cancer radiotherapy, strict constraints…	D	0	In the Chinese Intermediate Professional Title Examination for Radiation Oncology, knowledge of organ-at-risk (OAR) tolerance doses (TD 5/5) and standard therapeutic doses for common cancers is essential. These are typically based on the classic Emami et al. data and modern Chinese clinical guidelines (such as those from the CSTRO). Based on these standards: ### **68. Rectal tolerance dose:** **C…	B	0	In the Chinese Intermediate Professional Title Examination for Radiation Oncology, knowledge of organ-at-risk (OAR) tolerance doses (TD 5/5) and standard therapeutic doses for common cancers is essential. These are typically based on the classic Emami et al. data and modern Chinese clinical guidelines (such as those from the CSTRO). Based on these standards: ### **68. Rectal tolerance dose:** **C…
Chapter 6	69	C	C	C	1		D	0		E	0		D	0
Chapter 6	70	E	E	E	1		E	1		E	1		A	0
Chapter 7	1	A	A	C	0	The correct answer is: C. The age of onset curve presents a single peak Explanation: In China, Hodgkin lymphoma (HL) exhibits epidemiological features that differ somewhat from those in Western countries. While classical HL in Europe and North America typically shows a bimodal age distribution (peaks in young adulthood and again in older age), studies based on Chinese population data indicate tha…	A	1		C	0	In the context of the Chinese Intermediate Professional Title Examination for Radiation Oncology, the correct answer is **C**. ### Analysis of Epidemiological Characteristics In China, the epidemiological profile of **Hodgkin Lymphoma (HL)** differs significantly from that observed in Western populations. Here is a breakdown of why option C is the incorrect statement: * **A and C (Age Distributio…	A	1
Chapter 7	2	C	C	C	1		C	1		C	1		C	1
Chapter 7	3	C	C	C	1		C	1		C	1		C	1
Chapter 7	4	E	E	E	1		E	1		E	1		E	1
Chapter 7	5	E	E	A	0		E	1		E	1		E	1
Chapter 7	6	C	C	C	1		C	1		C	1		C	1
Chapter 7	7	C	C	C	1		C	1		C	1		C	1
Chapter 7	8	E	E	E	1		E	1		E	1		E	1
Chapter 7	9	A	A	A	1		A	1		A	1		A	1
Chapter 7	10	E	E	E	1		E	1		E	1		E	1
Chapter 7	11	A	A	A	1		A	1		D	0	In the context of the **Chinese Intermediate Professional Title Examination** and the **CSCO (Chinese Society of Clinical Oncology)** guidelines, the correct answer is **D**. ### Treatment for Early-Stage Unfavorable Hodgkin Lymphoma Early-stage unfavorable Hodgkin lymphoma (HL) is defined by the presence of at least one risk factor, such as a **bulky mediastinal mass** (often defined as a mass r…	A	1
Chapter 7	12	D	D	A	0	The correct answer is: A. Extended field irradiation Explanation: In the historical context of Hodgkin lymphoma radiotherapy—still referenced in Chinese professional title examinations—the mantle field (covering cervical, supraclavicular, axillary, and mediastinal lymph nodes) combined with the spade field (also known as the inverted Y field, covering para-aortic and iliac lymph nodes) constitute…	B	0	Based on the historical and anatomical definitions of radiotherapy fields for Hodgkin lymphoma, which are still fundamental knowledge in radiation oncology. **Answer: B. Total nodal irradiation** **Explanation:** The combination of a **mantle field** (covering cervical, supraclavicular, infraclavicular, axillary, mediastinal, and hilar lymph nodes) and an **inverted Y field** (covering para-aorti…	B	0	In the context of the **Chinese Intermediate Professional Title Examination** and historical radiation oncology nomenclature (widely covered in textbooks such as those by **Kaplan** and used as a basis for Chinese certification), the correct answer is **B**. ### Classification of Radiotherapy Fields in Lymphoma Historically, before chemotherapy became the mainstay, Hodgkin lymphoma was treated wi…	A	0	Let’s carefully analyze: * **Mantle field** → Covers **cervical, supraclavicular, infraclavicular, mediastinal, and axillary nodes**. * **Inverted Y (spade) field** → Covers **para-aortic and iliac nodes** in the abdomen/pelvis. When **combined**, this approach covers **all major nodal regions above and below the diaphragm**, but **not the total body**. **Radiotherapy definitions:** 1. **Involved…
Chapter 7	13	E	E	E	1		E	1		E	1		E	1
Chapter 7	14	A	A	A	1		A	1		A	1		A	1
Chapter 7	15	B	B	B	1		B	1		B	1		B	1
Chapter 7	16	D	D	D	1		D	1		D	1		D	1
Chapter 7	17	B	B	B	1		B	1		B	1		B	1
Chapter 7	18	C	C	C	1		D	0	Based on the Chinese Society of Clinical Oncology (CSCO) guidelines and the consensus in China and East Asia, where NK/T-cell lymphoma, nasal type, is relatively common, the treatment for localized (Stage IE) disease is well-established. **Answer: D. Chemotherapy plus involved field radiotherapy** **Explanation:** * **Disease Characteristics:** Nasal NK/T-cell lymphoma is an aggressive lymphoma s…	D	0	In the context of the **Chinese Intermediate Professional Title Examination** and based on the **Chinese Society of Clinical Oncology (CSCO)** and the **China Lymphoma Collaborative Group (CLCG)** guidelines, the correct answer is **D**. ### Treatment of Nasal NK/T-cell Lymphoma (ENKTL) Extranodal Natural Killer/T-cell Lymphoma (nasal type) is a unique and aggressive malignancy that is highly pre…	D	0	For **localized Stage IE nasal and nasal-type NK/T-cell lymphoma**, according to **Chinese guidelines (CSCO) and standard clinical practice**: * This subtype is **highly radiosensitive**, but **radiotherapy alone has a high risk of systemic relapse**. * **Chemotherapy alone** is insufficient for local control. * **Surgery** has no therapeutic role except for biopsy. **Current standard treatment p…
Chapter 7	19	B	B	B	1		B	1		B	1		B	1
Chapter 7	20	E	E	E	1		E	1		E	1		E	1
Chapter 7	21	A	A	A	1		A	1		A	1		A	1
Chapter 7	22	D	D	D	1		D	1		D	1		D	1
Chapter 7	23	E	E	E	1		E	1		E	1		E	1
Chapter 7	24	E	E	E	1		E	1		E	1		E	1
Chapter 7	25	A	A	D	0	The correct answer is: D. Lung Explanation: According to the Ann Arbor staging system (as modified by Cotswolds and referenced in Chinese clinical guidelines such as theCSCO Hodgkin Lymphoma Guidelines), Stage IV Hodgkin lymphoma is defined by disseminated or multifocal involvement of one or more extralymphatic organs, with or without lymph node involvement. Key Principle: - Involvement of parenc…	A	1		E	0	In the context of the **Chinese Intermediate Professional Title Examination** and based on the **Ann Arbor Staging System** (and its Cotswolds/Lugano modifications), the correct answer is **E**. ### Logic of Stage IV Classification in Hodgkin Lymphoma Stage IV Hodgkin lymphoma is defined by **disseminated (multifocal) involvement** of one or more extranodal (extralymphatic) organs. Understanding …	D	0	According to the **Ann Arbor staging system** for Hodgkin lymphoma (used in Chinese clinical practice): * **Stage IV** is defined as **diffuse or disseminated involvement of one or more extralymphatic organs**, such as: * **Liver** ✅ * **Bone marrow** ✅ * **Skin** (non-contiguous involvement) ✅ * **Lung involvement**: * **If contiguous extension from adjacent lymph nodes (e.g., mediastinum)** → c…
Chapter 7	26	E	E	E	1		E	1		E	1		E	1
Chapter 7	27	B	B	B	1		B	1		B	1		B	1
Chapter 7	28	E	E	E	1		E	1		E	1		E	1
Chapter 7	29	C	C	C	1		C	1		D	0	To determine the risk group for this patient, we must calculate the **International Prognostic Index (IPI)** score. The IPI is the most common tool used to predict the prognosis of patients with aggressive Non-Hodgkin Lymphoma (such as DLBCL). ### 1. Calculation of the IPI Score The IPI uses five clinical factors, with **1 point** assigned for each "unfavorable" factor: 1. **Age (> 60 years):** T…	C	1
Chapter 7	30	D	D	B	0	The correct answer is: B. CHOP regimen chemotherapy for 6 cycles Explanation: This patient has peripheral T-cell lymphoma, not otherwise specified (PTCL-NOS), an aggressive non-Hodgkin lymphoma. Staging workup shows: - Localized disease: Only right axillary mass - No involvement on chest/abdominal CT - Bone marrow negative → Therefore, Stage I disease. However, unlike indolent B-cell lymphomas or…	D	1		D	1		D	1
Chapter 7	31	D	D	D	1		D	1		D	1		D	1
Chapter 7	32	A	A	B	0	Based on the clinical vignette and current Chinese consensus guidelines for the management of localized Diffuse Large B-Cell Lymphoma (DLBCL) involving the tonsil (i.e., Waldeyer’s ring), here are the answers aligned with standard intermediate-level radiation oncology practice in China: 32. If radiotherapy is performed after chemotherapy, the appropriate radiotherapy dose choice is: Answer: B. 25…	D	0	Based on the provided clinical vignette and standard Chinese radiation oncology practice for intermediate professional title examination, here are the answers: **Question 32: If radiotherapy is performed after chemotherapy, the appropriate radiotherapy dose choice is:** * **Answer: D. 30–35 Gy** * **Rationale:** For Diffuse Large B-Cell Lymphoma (DLBCL) in a localized stage (as suggested by negat…	D	0	Based on the provided clinical vignette and standard Chinese radiation oncology practice for intermediate professional title examination, here are the answers: **Question 32: If radiotherapy is performed after chemotherapy, the appropriate radiotherapy dose choice is:** * **Answer: D. 30–35 Gy** * **Rationale:** For Diffuse Large B-Cell Lymphoma (DLBCL) in a localized stage (as suggested by negat…	D	0	Let’s go through this step by step according to current Chinese lymphoma guidelines and radiation oncology practice for **localized Diffuse Large B-Cell Lymphoma (DLBCL) of the tonsil** in an older adult. --- **Case summary:** * 65-year-old female * Sore throat >1 month * Right tonsil enlarged * No systemic symptoms, no other lesions on imaging * Biopsy: DLBCL * Chest & abdominal CT normal → like…
Chapter 7	33	A	A	A	1		A	1		A	1		A	1
Chapter 7	34	C	C	C	1		C	1		C	1		C	1
Chapter 7	35	C	C	C	1		C	1		C	1		B	0
Chapter 7	36	A	A	A	1		A	1		A	1		A	1
Chapter 7	37	B	B	B	1		B	1		B	1		B	1
Chapter 7	38	D	D	E	0	36. A 37. B 38. E 39. C 40. D	E	0	36. **A. Mycosis fungoides** *Explanation:* Mycosis fungoides is the most common primary cutaneous T-cell lymphoma, characterized by primary invasion of the skin. 37. **B. Gastric mucosa-associated lymphoid tissue (MALT) lymphoma** *Explanation:* Localized gastric MALT lymphoma associated with *Helicobacter pylori* infection can often be cured with *H. pylori* eradication therapy alone, without t…	E	0	As a radiation oncologist preparing for the Chinese Intermediate Professional Title Examination, here are the correct selections based on standard clinical practice and the current Chinese oncology guidelines. ### Shared Options * **A.** Mycosis fungoides * **B.** Gastric mucosa-associated lymphoid tissue (MALT) lymphoma * **C.** Burkitt's lymphoma * **D.** Diffuse Large B-Cell Lymphoma * **E.** …	E	0	Here are the answers based on standard Chinese clinical practice and lymphoma characteristics: 36. **The lymphoma that primarily invades the skin:** **Answer: A. Mycosis fungoides** ✅ * Mycosis fungoides is a primary cutaneous T-cell lymphoma that mainly involves the skin, often presenting with patches, plaques, or tumors. 37. **The lymphoma that can be cured without radiotherapy or chemotherapy:…
Chapter 7	39	C	C	C	1		C	1		C	1		C	1
Chapter 7	40	E	E	D	0		D	0		D	0		D	0
Chapter 7	41	C	C	C	1		C	1		C	1		C	1	Here are the answers based on standard Chinese clinical practice and pathogen associations with lymphomas: 41. **In pleural effusion lymphoma and body cavity lymphoma, the common infection is:** **Answer: C. HHV-8** ✅ * Primary effusion lymphoma (PEL), also called body cavity lymphoma, is strongly associated with **HHV-8 infection**. 42. **The pathogen that can be isolated from adult T-cell lymph…
Chapter 7	42	D	D	D	1		D	1		D	1		D	1
Chapter 7	43	A	A	B	0	41. C 42. D 43. B 44. A 45. E	B	0	41. **C. HHV-8** *Explanation:* HHV-8 (Human Herpesvirus-8), also known as Kaposi's sarcoma-associated herpesvirus (KSHV), is the established etiological agent for primary effusion lymphoma (PEL), a body cavity-based lymphoma. 42. **D. HTLV-1** *Explanation:* Human T-cell leukemia virus type 1 (HTLV-1) is the causative agent of adult T-cell leukemia/lymphoma (ATLL). 43. **B. Helicobacter pylori**…	B	0	As a radiation oncologist preparing for the Chinese Intermediate Professional Title Examination, I am providing the correct answers based on the established clinical guidelines and standard medical education in China. ### Shared Options * **A.** EBV (Epstein-Barr Virus) * **B.** Helicobacter pylori * **C.** HHV-8 (Human Herpesvirus 8) * **D.** HTLV-1 (Human T-cell Leukemia Virus type 1) * **E.** …	B	0
Chapter 7	44	B	B	A	0		A	0		A	0		A	0
Chapter 7	45	E	E	E	1		E	1		E	1		E	1
Chapter 7	46	B	B	B	1		B	1		B	1		B	1
Chapter 7	47	C	C	C	1		C	1		C	1		C	1
Chapter 7	48	E	E	D	0	46. B 47. C 48. D 49. A 50. E	D	0	46. **B. Nodular lymphocyte-predominant type** *Explanation:* Nodular lymphocyte-predominant Hodgkin lymphoma (NLPHL) is characterized by "popcorn" cells (lymphocyte-predominant cells) and lacks classic Reed-Sternberg cells. 47. **C. Nodular sclerosis type** *Explanation:* Nodular sclerosis is the most common subtype of classical Hodgkin lymphoma in developed countries, characterized by fibrous b…	D	0	46. **B. Nodular lymphocyte-predominant type** *Explanation:* Nodular lymphocyte-predominant Hodgkin lymphoma (NLPHL) is characterized by "popcorn" cells (lymphocyte-predominant cells) and lacks classic Reed-Sternberg cells. 47. **C. Nodular sclerosis type** *Explanation:* Nodular sclerosis is the most common subtype of classical Hodgkin lymphoma in developed countries, characterized by fibrous b…	D	0	Here are the answers based on the **Reed–Sternberg (RS) cell morphology and classic Hodgkin lymphoma (HD) subtypes**: 46. **Microscopically, cells appear as "popcorn" type, and typical RS cells are usually not found:** **Answer: B. Nodular lymphocyte-predominant type** ✅ * This subtype is also called **L&H (lymphocytic and histiocytic) HD**, characterized by “popcorn” or LP cells, not typical RS …
Chapter 7	49	A	A	A	1		A	1		A	1		A	1
Chapter 7	50	D	D	E	0		E	0		E	0		E	0
Chapter 7	51	B	B	B	1		B	1		B	1		A	0	Here are the answers based on **Chinese and international guidelines for lymphoma radiotherapy doses**: 51. **Involved field radiotherapy dose after chemotherapy for Hodgkin lymphoma:** **Answer: A. 40–45 Gy** ✅ * Standard involved-field RT (IFRT) for HL after chemotherapy is **usually 36–40 Gy**, sometimes up to 45 Gy for bulky disease. 52. **Radiotherapy dose for early-stage gastric mucosa-asso…
Chapter 7	52	D	D	B	0	51. B 52. B 53. C 54. A	B	0	51. **B. 20–36 Gy** *Explanation:* For Hodgkin lymphoma, after effective chemotherapy, the standard involved-field radiotherapy (IFRT) dose is in the range of 20–30 Gy for non-bulky disease, often extended to 30–36 Gy for bulky initial disease. Option B (20–36 Gy) encompasses this standard range. 52. **B. 20–36 Gy** *Explanation:* For early-stage gastric MALT lymphoma, especially when not suitabl…	D	1		B	0
Chapter 7	53	A	A	C	0		A	1		C	0	As a radiation oncologist preparing for the Chinese Intermediate Professional Title Examination, I am selecting the options that align with the standardized doses taught in the Chinese medical curriculum and the **CSCO (Chinese Society of Clinical Oncology)** guidelines. ### Shared Options * **A.** 40–45 Gy * **B.** 20–36 Gy * **C.** 50–55 Gy * **D.** 30–35 Gy * **E.** 60 Gy --- ### Question & An…	C	0
Chapter 7	54	C	C	A	0		D	0		D	0		D	0
Chapter 8	1	A	A	A	1		A	1		C	0	Based on the standard textbooks and clinical guidelines used for the Chinese Intermediate Professional Title Examination (such as those published by the People's Medical Publishing House), here is the correct answer: **Correct Answer: C. 1%–2%** --- ### Clinical Rationale In the context of oncology in China, primary bone tumors are relatively rare compared to epithelial malignancies (carcinomas).…	C	0	The incidence of **primary bone tumors** is relatively low in the general population. According to Chinese and international oncology epidemiological data, primary bone tumors account for approximately **1%–2% of all malignancies**. ✅ Correct answer: **C. 1%–2%**
Chapter 8	2	C	C	C	1		C	1		D	0	For the Chinese Intermediate Professional Title Examination (主治医师考试) in radiation oncology, this question tests the ability to select the most effective imaging modality for a specific anatomical part of the bone. **Correct Answer: D. CT** --- ### Clinical Rationale In Chinese clinical practice and standard oncology textbooks (e.g., those by the People's Medical Publishing House), the choice of i…	C	1
Chapter 8	3	B	B	B	1		B	1		B	1		B	1
Chapter 8	4	E	E	E	1		E	1		E	1		C	0	For **most primary bone tumors**, the **definitive diagnosis** relies on **pathology**, because clinical manifestations and imaging findings alone cannot conclusively differentiate benign from malignant lesions or specify tumor subtype. * **Clinical manifestations**: Non-specific (pain, swelling). * **Imaging**: Provides location, extent, and characteristics but not definitive histology. * **Path…
Chapter 8	5	C	C	C	1		C	1		C	1		C	1
Chapter 8	6	B	B	B	1		B	1		B	1		B	1
Chapter 8	7	A	A	A	1		A	1		A	1		A	1
Chapter 8	8	B	B	B	1		A	0	According to epidemiological data referenced in Chinese oncology textbooks and clinical guidelines (e.g., *Clinical Oncology*), the incidence of benign soft tissue tumors is significantly higher than that of malignant ones (soft tissue sarcomas). The widely cited ratio is: **A. 5:1** **Explanation:** The general consensus in Chinese medical literature is that **benign soft tissue tumors are at le…	B	1		B	1
Chapter 8	9	A	A	A	1		A	1		A	1		A	1
Chapter 8	10	D	D	D	1		D	1		D	1		D	1
Chapter 8	11	B	B	B	1		B	1		B	1		B	1
Chapter 8	12	C	C	C	1		C	1		C	1		C	1
Chapter 8	13	C	C	C	1		C	1		C	1		C	1
Chapter 8	14	E	E	E	1		E	1		E	1		E	1
Chapter 8	15	A	A	A	1		A	1		A	1		C	0	For **postoperative radiotherapy of soft tissue sarcomas of the extremities**, Chinese and international guidelines recommend: * **Fractionation**: 1.8–2.0 Gy per fraction * **Total dose to the tumor bed**: **50–60 Gy**, depending on surgical margins and risk factors. * **45–50 Gy**: Usually for preoperative or low-risk scenarios * **55–60 Gy**: Standard postoperative dose for most cases ✅ Correc…
Chapter 8	16	A	A	A	1		A	1		A	1		A	1
Chapter 8	17	C	C	C	0		C	0		C	0		C	0
Chapter 8	18	E	E	E	1		E	1		E	1		E	1
Chapter 8	19	E	E	E	1		E	1		E	1		E	1
Chapter 8	20	A	A	A	1		A	1		A	1		A	1
Chapter 8	21	E	E	E	1		E	1		B	0	In the context of the Chinese Intermediate Professional Title Examination (主治医师考试), this question focuses on the epidemiological distribution of secondary (metastatic) bone tumors. **Correct Answer: B. Lung cancer** --- ### Clinical Rationale According to the **CSCO (Chinese Society of Clinical Oncology)** guidelines and epidemiological data frequently cited in Chinese medical textbooks (e.g., fr…	E	1
Chapter 8	22	A	A	A	0		A	0		A	0		A	0
Chapter 8	23	b	B	D	0	The correct answer is: D. 60%–70% Explanation: According to current Chinese clinical oncology guidelines and authoritative references such asClinical Oncology (People's Medical Publishing House) and theChinese Expert Consensus on Osteosarcoma, the 5-year overall survival rate for patients with localized osteosarcoma treated with comprehensive therapy—including neoadjuvant chemotherapy, wide surgi…	D	0	Based on current outcomes reported in Chinese clinical guidelines and major oncology centers for osteosarcoma treated with standard neoadjuvant chemotherapy, surgery, and adjuvant chemotherapy, the 5-year survival rate is: **D. 60%–70%** **Explanation:** Modern multi-modal treatment (primarily with core drugs like high-dose methotrexate, doxorubicin, cisplatin, and ifosfamide) has significantly i…	D	0	In the context of the Chinese Intermediate Professional Title Examination (主治医师考试), this question reflects the modern prognosis of osteosarcoma when following standardized, multimodal treatment protocols. **Correct Answer: D. 60%–70%** --- ### Clinical Rationale According to the **CSCO (Chinese Society of Clinical Oncology)** guidelines and standard textbooks from the People's Medical Publishing …	D	0	With **comprehensive treatment** for osteosarcoma (surgery plus multiagent chemotherapy), the **5-year overall survival rate** has improved significantly and is generally around **60%–70%** for patients without metastasis at diagnosis. ✅ Correct answer: **D. 60%–70%**
Chapter 8	24	e	E	E	1		E	1		E	1		C	0	Let’s carefully evaluate each statement regarding **limb-salvage surgery**: * **A. Must ensure that wide or radical resection margins are achieved in all areas** ✅ – Correct. Oncologic safety is paramount. * **B. Resect the tumor bone and host bone en bloc** ✅ – Correct. Prevents local recurrence. * **C. The function of the reconstructed limb should not be inferior to a prosthesis** ❌ – **Incorre…
Chapter 8	25	b	B	B	1		B	1		B	1		B	1
Chapter 8	26	d	D	D	1		D	1		D	1		D	1
Chapter 8	27	e	E	E	1		E	1		E	1		E	1
Chapter 8	28	a	A	A	1		A	1		A	1		A	1
Chapter 8	29	b	B	B	1		B	1		B	1		B	1
Chapter 8	30	D	D	D	1		D	1		D	1		D	1
Chapter 8	31	a	A	D	0	The correct answer is: D. Rhabdomyosarcoma Explanation: According to standard Chinese clinical oncology guidelines—includingClinical Oncology (People's Medical Publishing House) and theChinese Expert Consensus on Pediatric Soft Tissue Sarcomas—rhabdomyosarcoma (RMS) is the soft tissue sarcoma with the highest rate of lymph node metastasis, particularly the alveolar subtype. Key points: - While mo…	D	0	Based on the metastatic patterns of soft tissue sarcomas as documented in Chinese oncology literature, the subtype with the highest rate of lymph node metastasis is: **D. Rhabdomyosarcoma** **Explanation:** Among the common adult-type soft tissue sarcomas, **rhabdomyosarcoma (RMS)**—particularly the **alveolar subtype**—has a notably higher propensity for regional lymph node metastasis compared t…	D	0	在主治医师考试（放射肿瘤学/骨外科学）中，这是一道关于软组织肉瘤转移途径的经典考点。 **正确答案：D. 横纹肌肉瘤 (Rhabdomyosarcoma)** --- ### 临床要点解析 (Clinical Rationale) 1. **肉瘤转移的一般规律：** 绝大多数软组织肉瘤（STS）主要通过**血行转移**（常见器官是肺），淋巴结转移率通常很低（）。 2. **特殊的“淋巴型”肉瘤：** 在考试中，考生需要牢记几类淋巴结转移率显著高于平均水平（可达 ）的特殊亚型。临床上常总结为 **"CELL"** 或 **"SCARE"** 记忆法： * **C**lear cell sarcoma (透明细胞肉瘤) * **E**pithelioid sarcoma (上皮样肉瘤) * **L**ymphoma (淋巴瘤，虽为血液肿瘤但常作对比) * **L**eimyosarcoma …	D	0	Among soft tissue sarcomas, **rhabdomyosarcoma**—particularly the **alveolar subtype**—has the **highest rate of lymph node metastasis**, especially in the extremities and head/neck region. Other sarcomas (synovial sarcoma, liposarcoma, leiomyosarcoma, fibrosarcoma) primarily metastasize **hematogenously**, with lymph node involvement being rare. ✅ Correct answer: **D. Rhabdomyosarcoma**
Chapter 8	32	B	B	B	1		B	1		B	1		A	0	Let’s carefully analyze the **Enneking surgical staging system**: * **A. Benign tumors are surgically graded as G1** ✅ – Correct. Benign tumors are classified by **grade (G)**: G1 (inactive/latent), G2 (active). * **B. Based on surgical grade (G), anatomical location (T), and presence of metastasis (M)** ❌ – Misleading. **Enneking staging uses G, T (intracompartmental vs extracompartmental), and …
Chapter 8	33	e	E	E	1		E	1		E	1		E	1
Chapter 8	34	e	E	E	1		E	1		E	1		E	1
Chapter 8	35	a	A	B	0	The correct answer is: B. Emphasizes providing useful prognostic information Explanation: The MTS staging system refers to the "Metastatic Tumor Score" or, more commonly in the context of bone and soft tissue sarcomas in Chinese oncology literature, it may be a distractor—but in standard international and Chinese clinical practice, there is no widely accepted "MTS staging system" for primary bone…	B	0	The **MTS (Metastatic Tumor in Soft Tissue) staging system** is not a standard, widely recognized staging system for bone or soft tissue sarcomas in Chinese mainstream oncology. The most common systems are the **Enneking system** and the **AJCC/UICC TNM system**. Given the options, the one that could align with principles of **staging metastatic disease** in general is: **B. Emphasizes providing …	B	0	在主治医师考试（尤其是骨科和肿瘤放射治疗学）中，本题考查的是针对**骨转移瘤**的专用分期系统——**MTS分期系统**（Metastatic Tumor Staging System），该系统由 Musculoskeletal Tumor Society 提出。 **正确答案：B. 强调提供有用的预后信息** --- ### 临床要点解析 (Clinical Rationale) 1. **MTS 分期的设计初衷 (B):** 与针对原发肿瘤的 Enneking 分期不同，MTS 分期是专门为**骨转移瘤**设计的。它的核心价值在于整合了多维度的临床信息，为医生提供预后判断和治疗决策依据（例如是选择姑息性手术还是积极的局部治疗）。 2. **分期标准及风险因素 (A & C):** MTS 分期的风险因子评估非常全面，主要包括： * **原发肿瘤的性质**（生长速度、对治疗的敏感性）。…	A	1
Chapter 8	36	e	E	E	1		E	1		E	1		E	1
Chapter 8	37	c	C	C	1		C	1		C	1		C	1
Chapter 8	38	b	B	B	1		B	1		B	1		B	1
Chapter 8	39	a	A	A	1		A	1		A	1		A	1
Chapter 8	40	e	E	E	1		E	1		E	1		D	0	In **China and other Asian populations**, the most common type of cutaneous malignant melanoma is **acral lentiginous melanoma (ALM)**, typically occurring on **palms, soles, and nail beds**. * **Superficial spreading melanoma** is most common in Caucasians. ✅ Correct answer: **D. Acral lentiginous melanoma**
Chapter 8	41	d	D	D	1		D	1		D	1		D	1
Chapter 8	42	a	A	E	0	The correct answer is: E. Germ cell carcinoma Explanation: Amelanotic melanoma is a variant of malignant melanoma that lacks visible pigment (melanin), making it clinically and histologically challenging to diagnose. It often presents as a pink, red, or skin-colored nodule, and under the microscope, tumor cells may resemble other poorly differentiated malignancies. Therefore, histopathological di…	E	0	Based on the histological mimics of **amelanotic melanoma** (a melanoma that lacks visible pigment and can appear as a poorly differentiated malignant tumor), the diagnosis that is **least likely** to be included in its routine differential diagnosis is: **E. Germ cell carcinoma** **Explanation:** Amelanotic melanoma is a notorious mimicker. Its differential diagnosis primarily includes other **p…	E	0	在主治医师考试中，本题考查的是**无色素性黑色素瘤（Amelanotic melanoma）**的临床鉴别诊断。由于这类黑色素瘤缺乏特征性的黑色素，临床表现极不典型，常被误诊。 **正确答案：E. 生殖细胞癌 (Germ cell carcinoma)** --- ### 临床要点解析 (Clinical Rationale) * **无色素性黑色素瘤的挑战：** 约 的恶性黑色素瘤不产生色素，表现为红色、粉红色或肉色的结节或斑块。在显微镜下，其细胞形态多样（如梭形细胞、小圆细胞、上皮样细胞），因此必须与许多“高度恶性且分化差”的肿瘤进行鉴别。 * **需要鉴别的对象（A、B、C、D）：** * **软组织肉瘤 (A)：** 特别是梭形细胞类型的黑色素瘤，在形态学上与纤维肉瘤、平滑肌肉瘤等极难区分。 * **低分化腺癌 (B) 与 未分化癌 (D)：** 上皮样类型的黑色素瘤常表现为大细…	E	0	**Amelanotic melanoma** lacks the typical pigmentation, so its **differential diagnosis** focuses on other **non-pigmented malignant tumors**: * **Soft tissue sarcoma** ✅ – Can mimic amelanotic melanoma in soft tissue. * **Poorly differentiated adenocarcinoma** ✅ – Histologically similar. * **Lymphoma** ✅ – May appear as a mass without pigmentation. * **Undifferentiated carcinoma** ✅ – Can be con…
Chapter 8	43	e	E	A	0	The correct answer is: A. When the primary tumor is ulcerated, the stage for all Stage I, II, and III patients should be increased by one stage Explanation: This statement is incorrect and reflects a common misunderstanding of the AJCC (American Joint Committee on Cancer) TNM staging system for melanoma (8th edition, which is widely adopted in China’s clinical oncology guidelines, includingClinic…	A	0	Based on the AJCC (American Joint Committee on Cancer) TNM staging system for melanoma (8th edition, which is the current international standard and adopted in China), the incorrect description is: **A. When the primary tumor is ulcerated, the stage for all Stage I, II, and III patients should be increased by one stage** **Explanation:** * **Correct Principles (B, C, D, E):** * **B:** T staging i…	A	0	在主治医师考试中，本题考查的是恶性黑色素瘤的 **AJCC/TNM分期系统**（通常基于第8版）。黑色素瘤的分期逻辑与普通癌肿（Carcinoma）有显著区别，是考试中的重难点。 **正确答案：A. 当原发肿瘤伴有溃疡时，所有 I、II、III 期患者均应上调一个期别** --- ### 临床要点解析 (Clinical Rationale) * **为什么 A 是错误的：** 虽然**溃疡（Ulceration）**是黑色素瘤分期中最重要的预后因素之一，但它的作用是影响 **T 分期的亚型（a/b）**，从而可能导致临床分期的改变，但并不是简单粗暴地“整体上调一个期别”。 * 例如：厚度 无溃疡为 T1a（IA期），有溃疡为 T1b（IB期）； * 但在某些情况下，有无溃疡可能只在同一大期内变动（如 IIB 变 IIC），或者某些 III 期患者的分期受淋巴结数量（N）影响更大，并非所…	A	0	Let’s carefully analyze each statement about **TNM staging of malignant melanoma**: * **A. When the primary tumor is ulcerated, the stage for all Stage I, II, and III patients should be increased by one stage** ❌ – **Incorrect**. Ulceration **upstages the T category**, but it does **not automatically increase the overall stage by one for all patients**. It affects prognosis but the stage shift is…
Chapter 8	44	b	B	B	1		B	1		B	1		B	1
Chapter 8	45	c	C	C	1		E	0	To determine the correct description for pathological Stage IIIC in malignant melanoma according to the **AJCC 8th Edition**, we need to recall the staging table. Stage IIIC is a high-risk stage with a poor prognosis. **Key criteria for Stage IIIC include:** * Any T (with ulceration [b] being more common in this advanced nodal stage), * **N categories: N3a, N3b, or N3c** (involving multiple nodes…	C	1		A	0	To determine the correct description for pathological Stage IIIC in malignant melanoma according to the **AJCC 8th Edition**, we need to recall the staging table. Stage IIIC is a high-risk stage with a poor prognosis. **Key criteria for Stage IIIC include:** * Any T (with ulceration [b] being more common in this advanced nodal stage), * **N categories: N3a, N3b, or N3c** (involving multiple nodes…
Chapter 8	46	d	D	D	1		D	1		D	1		D	1
Chapter 8	47	c	C	C	1		C	1		C	1		C	1
Chapter 8	48	d	D	D	1		D	1		D	1		E	0	In the context of **biotherapy (immunotherapy) for advanced malignant melanoma**, the commonly used modalities include: * **Interleukin-2 (IL-2)** ✅ – stimulates immune response * **LAK cells (lymphokine-activated killer cells)** ✅ – adoptive cell therapy * **Interferon α-2b** ✅ – cytokine therapy * **Tumor Necrosis Factor (TNF)** ✅ – cytokine therapy * **Vaccines** ❌ – Experimental or adjunctive…
Chapter 8	49	a	A	A	1		A	1		A	1		A	1
Chapter 8	50	e	E	E	1		E	1		E	1		E	1
Chapter 8	51	B	B	B	1		B	1		B	1		B	1
Chapter 8	52	a	A	A	1		A	1		A	1		C	0	Let’s carefully review **Clark’s levels of invasion** for malignant melanoma: * **Level I** – Confined to **epidermis (in situ)** ✅ Correct * **Level II** – Invasion into the **papillary dermis** ✅ Correct * **Level III** – Filling the **papillary dermis up to the junction with reticular dermis** ✅ Correct * **Level IV** – Invasion into the **reticular dermis** ✅ Correct * **Level V** – Invasion …
Chapter 8	53	D	D	D	1		D	1		D	1		D	1
Chapter 8	54	b	B	D	0	The correct answer is: D. Total dose is 50–60 Gy, with 50 Gy being appropriate for carcinoma in situ Explanation: Malignant melanoma is traditionally considered relatively radioresistant, but radiotherapy does have defined roles in specific clinical scenarios (e.g., adjuvant treatment after lymph node dissection with extracapsular extension, unresectable local recurrence, brain metastases, or pal…	C	0	Based on the principles of radiotherapy for cutaneous melanoma as outlined in Chinese and international guidelines (e.g., *Chinese Guidelines for Diagnosis and Treatment of Melanoma*, NCCN), the correct description is: **C. Radiation field margin for carcinoma in situ is 0.5cm outside the tumor** **Explanation:** * **Correct Principle (C):** For **melanoma in situ (Stage 0)**, if radiotherapy is …	D	0	在主治医师考试（放射肿瘤学）中，本题考查的是恶性黑色素瘤的**放射治疗野设计规范**。虽然黑色素瘤以手术治疗为主，但对于无法手术或拒绝手术的患者（尤其是面部恶性雀斑样痣型），放射治疗是重要的替代方案。 **正确答案：D. 总剂量为 50–60 Gy，其中原位癌 50 Gy 是合适的** --- ### 临床要点解析 (Clinical Rationale) 1. **放射治疗剂量 (D)：** 恶性黑色素瘤属于**放射抗拒性肿瘤**。为了达到根治目的，通常需要较高的总剂量。对于**原位癌**（如恶性雀斑样痣），通常给予 **50 Gy**；对于**浸润性病变**，剂量通常提升至 **60 Gy** 或更高。 2. **选项分析与避坑：** * **B (错误)：** 黑色素瘤细胞生存曲线具有**宽肩区**，意味着其亚致死损伤修复能力极强。因此，临床上通常主张采用**大分割照射**（即单次…	B	1
Chapter 8	55	A	A	A	1		A	1		A	1		A	1
Chapter 8	56	e	E	E	1		E	1		E	1		D	0	Let’s carefully analyze **treatment principles for brain metastases from malignant melanoma**: * **A. Surgery can relieve symptoms and prolong brain disease-free interval** ✅ – Correct. * **B. Corticosteroids reduce edema and alleviate symptoms** ✅ – Correct; standard palliative measure. * **C. Single metastasis: median survival after surgery ~10 months; prior response to immunotherapy improves o…
Chapter 8	57	a	A	A	1		A	1		A	1		A	1
Chapter 8	58	c	C	C	1		C	1		C	1		C	1
Chapter 8	59	e	E	E	1		E	1		E	1		E	1
Chapter 8	60	e	E	E	1		E	1		E	1		E	1
Chapter 8	61	E	E	E	1		E	1		E	1		E	1
Chapter 8	62	C	C	C	1		C	1		C	1		C	1
Chapter 8	63	E	E	A	0	Question 62: Correct Answer: C. Lung, Bone Ewing sarcoma most commonly metastasizes to the lungs and bones. Pulmonary metastases are the most frequent site of distant spread, followed by bone (including bone marrow). This pattern is consistent with both international literature and Chinese clinical guidelines for pediatric bone tumors. Question 63: Correct Answer: A. 60%–70% With modern multimoda…	A	0	**Question 62:** The most common sites of distant metastasis for Ewing sarcoma are the lungs and other bones. **Correct Answer:** C. Lung, Bone **Question 63:** With modern multidisciplinary treatment (chemotherapy, surgery, and/or radiotherapy), the overall 5-year survival rate for localized Ewing sarcoma is approximately 60%–70%. **Correct Answer:** A. 60%–70% **Question 64:** For localized Ewi…	A	0	Hello. As a radiation oncologist specializing in bone and soft tissue tumors, I will provide the standard clinical answers for these examination questions based on current Chinese oncological guidelines (such as the CSCO guidelines) and the standard curriculum for the Intermediate Professional Title Examination. ### Question 62 **Correct Answer: C. Lung, Bone** **Rationale:** Ewing sarcoma is a h…	A	0	Here’s the analysis and answers based strictly on Chinese and international guidelines for **Ewing sarcoma**: --- **Case summary:** * 15-year-old male with left femoral pain, X-ray shows osteolytic lesion with soft tissue swelling, biopsy confirms **Ewing sarcoma**. * Standard treatment is multimodal: chemotherapy ± surgery ± radiotherapy. Metastasis and survival depend on initial staging. --- **…
Chapter 8	64	A	A	A	1		A	1		A	1		A	1
Chapter 8	65	A	A	A	1		A	1		A	1		A	1
Chapter 8	66	C	C	C	1		C	1		C	1		C	1
Chapter 8	67	E	E	E	1		E	1		E	1		E	1
Chapter 8	68	E	E	E	1		E	1		E	1		E	1
Chapter 8	69	C	C	C	1		C	1		C	1		C	1
Chapter 8	70	B	B	D	0	Question 70: Correct Answer: D. MRI examination In a breast cancer patient with persistent, unexplained bone pain and a normal plain X-ray, MRI is the most sensitive imaging modality for early detection of bone metastases, especially in the spine. MRI can detect marrow infiltration before cortical destruction occurs—often weeks to months before changes appear on X-ray or even bone scan. While bon…	D	0	**Question 70:** The patient has a history of breast cancer with new, persistent lower back pain, but a normal plain X-ray. Bone metastases from breast cancer can be purely lytic and may not be detectable on X-ray until significant bone loss has occurred. To detect early bone metastasis with high sensitivity, especially in the spine, magnetic resonance imaging (MRI) is the superior modality. It c…	B	1		B	1
Chapter 8	71	D	D	D	1		D	1		D	1		D	1
Chapter 8	72	C	C	C	1		C	1		C	1		C	1
Chapter 8	73	D	D	D	1		B	0	Based on the current Chinese clinical guidelines and consensus for oncology: **73. Peak age for Ewing sarcoma:** **B. Under 10 years old** (The peak incidence for Ewing sarcoma in China is in children and adolescents, with the majority of cases occurring under the age of 15. Among the given options, "Under 10 years old" best captures the early peak of this disease.) **74. Peak age for Giant cell …	D	1		B	0	Here are the best answers based on standard Chinese and international clinical practice regarding the peak age of onset for these bone tumors: 73. **Peak age for Ewing sarcoma:** **B. Under 10 years old** * Ewing sarcoma most commonly occurs in children and adolescents, typically **10–20 years**, with a peak slightly before or around adolescence. Since the closest option to the peak age under 10 …
Chapter 8	74	C	C	C	1		C	1		C	1		C	1
Chapter 8	75	A	A	E	0	73. D. 5–15 years old 74. C. 20–40 years old 75. E. Over 60 years old	E	0		A	1		E	0
Chapter 8	76	B	B	B	1		B	1		B	1		B	1
Chapter 8	77	D	D	D	1		D	1		D	1		D	1
Chapter 8	78	B	B	B	1		B	1		B	1		B	1
Chapter 8	79	C	C	C	1		C	1		C	1		C	1
Chapter 8	80	A	A	E	0	79. C. Synovial sarcoma 80. E. Liposarcoma 81. E. Liposarcoma	E	0	Based on the current Chinese clinical oncology consensus and epidemiological data for soft tissue sarcomas: **79. The most common soft tissue sarcoma near the hands and feet is:** **C. Synovial sarcoma** (Synovial sarcoma frequently occurs in the para-articular regions of the extremities, particularly near the knees, ankles, and hands/wrists in young to middle-aged adults, making it the most comm…	E	0	In Chinese oncology and standard radiation oncology textbooks (such as those by Yin Weibao or the CSCO guidelines), the distribution of soft tissue sarcomas (STS) is a key topic. These questions focus on the typical anatomical "favored sites" and the unique biological behaviors of specific subtypes. Here are the correct selections based on the shared options: ### 79. The most common soft tissue s…	E	0	Here are the best answers based on standard Chinese and international guidelines for soft tissue sarcomas: 79. **The most common soft tissue sarcoma near the hands and feet:** **C. Synovial sarcoma** * Synovial sarcoma often occurs in **young adults** and preferentially affects the **extremities near joints**, especially **hands and feet**. 80. **The soft tissue sarcoma most common in the abdomin…
Chapter 8	81	E	E	E	1		A	0		E	1		B	0
					468			454	0		462	0		428	0
					83.274			80.7829	0		82.2064	0		76.1566	0
					1019.27
