# Supplementary material for: Knowledge localization is associated with higher performance of domestic large language models in a Chinese radiation oncology examination
Source: Front Oncol. 2026 Jun 17;16:1808714. doi: 10.3389/fonc.2026.1808714 (PMC13318762; doi:10.3389/fonc.2026.1808714)
Supplement: Supplementary file 5 [file Table5.xlsx]

## Sheet: Sheet2
Chapter	Question ID	Correct answer	GPT's answer	Response generated by GPT	Error Type	Brief Error Analysis (Evidence)
1. Head & Neck	5	D	B	✅ **Correct answer: B. 5%以下** **Explanation:** In the United States and other Western countries, **head and neck malignancies** (mainly oral cavity, oropharyngeal, laryngeal, and thyroid cancers) account for **less than 5%** of all malignant tumors. The incidence is significantly lower than in China, where nasopharyngeal carcinoma is relatively common. According to the **American Cancer Society (…	Type A	Cited US/Western statistics (ACS/SEER) for tumor incidence (<5%) instead of Chinese epidemiological data.
1. Head & Neck	7	C	A	The correct answer is: **A. 放疗结束后4～6周 (4–6 weeks after radiotherapy)** **Explanation:** * For head and neck malignant tumors treated with **preoperative radiotherapy**, surgery should be performed **after acute radiation reactions subside but before significant fibrosis develops**. * If surgery is done **too early (<2 weeks)**, acute inflammation and edema increase surgical difficulty and complic…	Type B	Incorrectly defined the optimal time interval for surgery after preoperative radiotherapy (quoted 4-6 weeks).
1. Head & Neck	12	A	E	The correct answer is: **E. 手术前也可以进行同步放化疗 (Concurrent chemoradiotherapy can also be done before surgery)** **Explanation:** * **Concurrent chemoradiotherapy (CCRT)** is a **definitive (non-surgical) treatment** commonly used for **locally advanced head and neck squamous cell carcinoma (HNSCC)**, especially when surgery is not feasible or organ preservation (e.g., larynx, oropharynx) is desired. *…	Type B	Incorrectly stated that concurrent chemoradiotherapy cannot be performed preoperatively.
1. Head & Neck	16	A	C	The correct answer is: **C. 牙源性 (Odontogenic origin)** **Explanation:** * **Malignant tumors of the jaw (颌骨恶性肿瘤)** are classified by tissue origin into: 1. **Odontogenic (牙源性)** — arising from tooth-forming tissues. 2. **Non-odontogenic (非牙源性)** — arising from bone or other mesenchymal tissues. 3. **Metastatic (转移性)** — rare. * Among these, **odontogenic origin** is **most common** for jaw malign…	Type C	Misclassified the origin of malignant jaw tumors (confused odontogenic vs. non-odontogenic).
1. Head & Neck	20	A	C	The correct answer is: **C. 黏液表皮样癌 (Mucoepidermoid carcinoma)** **Explanation:** * Among **submandibular gland and minor salivary gland malignancies**, the **most common pathological type is mucoepidermoid carcinoma (MEC)**. * **Adenoid cystic carcinoma (腺样囊性癌)** is also frequent, especially in minor salivary glands, but **overall mucoepidermoid carcinoma predominates** in the submandibular gland…	Type C	Identified Mucoepidermoid carcinoma as the most common submandibular malignancy (incorrect vs. Adenoid cystic).
1. Head & Neck	25	B	D	The correct answer is: **D. 鼻塞 (Nasal obstruction)** **Explanation:** * **Ethmoid (cribriform) sinus carcinoma** primarily presents with symptoms related to **orbital and cranial invasion** because of the thin bony walls and proximity to the orbit and anterior cranial fossa. Typical clinical manifestations include: 1. **Orbital pain or cranio-orbital pain (颅眶疼痛)** ✅ 2. **Facial numbness (面部麻木)** …	Type C	Failed to recognize nasal obstruction as a potential symptom of ethmoid sinus carcinoma.
1. Head & Neck	27	A	B	The correct answer is: **B. 提高局部控制率 (Improve local control rate)** **Explanation:** * **Preoperative radiotherapy** for nasal cavity and paranasal sinus malignancies primarily aims to: 1. **Reduce intraoperative bleeding (减少出血)** ✅ 2. **Shrink the tumor (使肿瘤缩小)** ✅ 3. **Eliminate subclinical disease at tumor margins (消灭亚临床病灶)** ✅ 4. **Reduce risk of intraoperative tumor dissemination (减少术中播散)** ✅…	Type A	Referenced Western data regarding the gender ratio of nasopharyngeal carcinoma.
1. Head & Neck	28	D	A	The correct answer is: **A. 主要由骨骼、黏膜和肌肉组成 (Mainly composed of bone, mucosa, and muscle)** **Explanation:** * The **larynx** is a **cartilaginous structure**, not a bony structure. Its main components are: 1. **Cartilage** (thyroid, cricoid, arytenoid, epiglottis, etc.) 2. **Mucosa** lining 3. **Intrinsic and extrinsic muscles** controlling movement and function * Other statements are correct: * *…	Type C	Incorrect anatomical description regarding the boundaries of the nasopharynx.
1. Head & Neck	30	D	B	The correct answer is: **B. 舌骨上会厌及舌骨下会厌均属声门上区 (The suprahyoid and infrahyoid epiglottis both belong to the supraglottic region)** **Explanation:** * **Laryngeal anatomy:** 1. **Epiglottis**: The part **above the vocal cords** belongs to the **supraglottis**, which includes the **laryngeal part of the epiglottis**. * **Suprahyoid epiglottis** — true supraglottis ✅ * **Infrahyoid epiglottis** — par…	Type C	Misidentified the lymphatic drainage pathway of the nasal cavity.
1. Head & Neck	35	E	A	The correct answer is: **A. 经会厌旁间隙至声门旁间隙并发展至声门区 (Via the paraglottic space of the epiglottis to the paraglottic space and then to the glottis)** **Explanation:** * **Supraglottic laryngeal cancer** primarily spreads **locally via natural anatomic spaces**, rather than direct invasion of cartilage: 1. **Paraglottic spaces (声门旁间隙)** and **epiglottic spaces (会厌旁间隙)** are the main pathways for tumor …	Type A	Claimed preoperative radiotherapy does not improve local control rates (conflicting with local teaching).
1. Head & Neck	37	E	A	The correct answer is: **A. 口腔癌包括的解剖结构为：上、下齿龈、硬腭、口底、颊黏膜五个部分 (Oral cancer includes upper/lower gingiva, hard palate, floor of mouth, and buccal mucosa)** **Explanation:** * **Oral cavity anatomy:** Oral cancer typically arises in **five major sites**: 1. **Upper gingiva (上齿龈)** 2. **Lower gingiva (下齿龈)** 3. **Hard palate (硬腭)** 4. **Floor of mouth (口底)** 5. **Buccal mucosa (颊黏膜)** ✅ * Other option…	Type B	Recommended incorrect radiotherapy field borders for maxillary sinus carcinoma.
1. Head & Neck	42	E	C	The correct answer is: **C. 同侧扁桃体区面颈野＋中、下颈及锁骨上区野 (Ipsilateral tonsillar and entire neck field including mid- and lower cervical and supraclavicular regions)** **Explanation:** * **Tonsillar carcinoma cT2N1M0:** * **T2:** Tumor >2 cm but ≤4 cm, confined to tonsillar region. * **N1:** Single ipsilateral lymph node ≤3 cm. * **M0:** No distant metastasis. * **Radiotherapy target design according to C…	Type B	Incorrect dose fractionation schedule quoted for head and neck salvage therapy.
1. Head & Neck	44	B	D	The correct answer is: **D. 颈部预防性照射 (Elective neck irradiation)** **Explanation:** * **Buccal mucosa squamous cell carcinoma, cT2N0M0, well-differentiated:** * Early-stage tumor with **no clinically palpable nodes** (N0). * **Risk of occult cervical lymph node metastasis is significant**, especially in **oral cavity tumors** like buccal mucosa. * **Guideline recommendations (Chinese and internati…	Type B	Discrepancy in the recommended radiation dose for early-stage vocal cord cancer.
1. Head & Neck	49	B	C	The correct answer is: **C. 放疗分次剂量宜低于2Gy，即1.8Gy/次 (Fraction size should be less than 2 Gy, typically 1.8 Gy per fraction)** **Explanation:** * **Fractionation in conventional radiotherapy for laryngeal cancer:** 1. **Standard fractionation:** 1.8–2.0 Gy per fraction, once daily, 5 days per week. ✅ * Helps balance tumor control and normal tissue tolerance. 2. **Acute reactions:** Second primary tu…	Type B	Incorrect T-staging classification criteria for laryngeal cancer.
1. Head & Neck	57	D	B	The correct answer is: **B. 2个间隙 (Two spaces)** **Explanation:** * The **parapharyngeal space (咽旁间隙)** is an important deep neck space adjacent to the **nasopharynx and oropharynx**, relevant for the spread of **nasopharyngeal carcinoma (NPC)** and other head and neck tumors. * **Anatomical division:** The parapharyngeal space is divided by the **styloid process and its attached fascia (stylophar…	Type C	Hallucinated anatomical composition of the larynx (claimed it consists mainly of bone).
1. Head & Neck	62	A	C	The correct answer is: **C. 三叉神经 (Trigeminal nerve)** **Explanation:** * Among the **12 pairs of cranial nerves**, the **trigeminal nerve (cranial nerve V)** has the **longest intracranial course within the middle cranial fossa**. * **Key anatomical facts:** * The **trigeminal nerve** emerges from the **pons** and runs **forward in the middle cranial fossa** within **Meckel’s cave (trigeminal cav…	Type C	Incorrect definition of supraglottic vs. glottic regions regarding the epiglottis.
1. Head & Neck	70	D	C	The correct answer is: **C. 上颌窦癌 (Maxillary sinus carcinoma)** **Explanation:** * Among **nasal cavity and paranasal sinus malignancies**, the **maxillary sinus** is by far the **most common site of origin**. * **Distribution by frequency:** 1. **Maxillary sinus carcinoma** → ~70–80% ✅ 2. **Nasal cavity carcinoma** → ~15–20% 3. **Ethmoid sinus carcinoma** → ~5–10% 4. **Frontal and sphenoid sinus …	Type C	Misidentified the spread pattern of supraglottic laryngeal carcinoma.
1. Head & Neck	101	A	D	The correct answer is: **D. 喉 (Larynx)** **Explanation:** * During **NPC radiotherapy**, the **preauricular (耳前) fields** primarily cover the **nasopharynx and upper cervical region**. * **Critical structures requiring lead shielding (blocks) in these fields** include: * **Eyes** – to prevent lens cataracts * **Brainstem (脑干)** – to reduce risk of neurologic injury * **Spinal cord (脊髓)** – to avo…	Type B	Incorrect recommendation for neck dissection scope in N0 patients.
1. Head & Neck	106	C	D	The correct answer is: **D. 4000cGy** **Explanation:** * For **maxillary sinus cancer with orbital floor or posterior wall invasion**, **preoperative radiotherapy** is aimed at **tumor shrinkage, reducing intraoperative bleeding, and facilitating surgical resection**. * According to **Chinese clinical guidelines**, the recommended **preoperative dose** is **approximately 40 Gy (4000 cGy)**, usual…	Type B	Discrepancy in adjuvant radiotherapy indications for salivary gland tumors.
1. Head & Neck	119	B	D	分析患者情况： * 男，69岁 * **声门上低分化鳞癌 T2N0M0** * 已行**根治性放疗** * 4个月后**复发表现为咽痛** --- ### **关键点分析：** 1. **复发时间短（4个月）** → 属于**早期局部复发**，但放疗后复发通常提示肿瘤**对放疗敏感性差**或肿瘤生物学行为更具侵袭性。 2. **病理低分化** → 复发风险高，保守治疗效果有限。 3. **放疗后复发** → 该情况下，**再次放疗难度大，手术是主要挽救手段**。 4. **声门上区癌，低分化** → 局部复发倾向侵及声门区及周围结构。 --- ### **可行处理策略：** * 对于**放疗后局部复发的喉癌**： * **首选手术挽救**（解救性喉切除术） * 保守治疗（如声带剥脱术或激光）通常**只适用于早期高分化、单纯表浅复发** * 药物或化疗不能作为单独根治措施 --- ✅ **…	Type C	Logical error in identifying the "most likely diagnosis" from the clinical vignette.
1. Head & Neck	120	A	D	分析患者情况： * 女，43岁，教师 * **左声带中1/3 原位癌** * 曾行**声带剥脱术** * 2年后**复发**，表现为声嘶 * 喉镜：**左声带黏膜稍隆起** * 活检：**高分化鳞癌，侵及黏膜，黏膜下无浸润** --- ### 关键点分析： 1. **复发为黏膜内、高分化、浅表性病变** * 属于**局限表浅复发** * 侵及黏膜，但黏膜下无浸润，说明**尚未深层扩散** 2. **既往治疗**：声带剥脱术 * 患者仍有声带结构可保留 3. **治疗原则**： * 对**表浅、高分化局限性复发**，**再次局部手术（剥脱术或激光）**可完全切除并保留声带 * 根治性放疗一般用于不能手术或浸润较深的病变 * 全声带切除或全身化疗显然过度 4. **激光治疗 vs 剥脱术**： * 激光是微创、保留声带功能，尤其适合小范围黏膜内复发 * 剥脱术也可行，但激光常为首选 --- …	Type C	Incorrect staging interpretation based on the provided MRI description.
1. Head & Neck	121	A	C	**Correct answer: C. Tonsillar carcinoma (扁桃体癌)** **Explanation:** * The patient presents with **hoarseness and pharyngeal discomfort for 6 months**, along with a **hard, fixed, non-tender mass in the left cervical region** — suggestive of **metastatic lymphadenopathy**. * Among the listed options, **tonsillar carcinoma** (a type of **oropharyngeal squamous cell carcinoma**) frequently presents w…	Type C	Selected an inappropriate treatment modality for the specific T-stage described.
1. Head & Neck	143	E	A	Let's analyze this case step-by-step according to **CSCO Head & Neck Cancer Guidelines (2024)** and **Chinese radiation oncology practice standards**. --- ### 🩺 **Case Summary** * **Female, 26 years old, 37 weeks pregnant** * **Symptoms:** Nasal obstruction × 2 months, intermittent epistaxis × 3 days * **Findings:** * Bilateral upper cervical lymphadenopathy (largest 3 cm) * Direct nasopharyngosc…	Type A	Cited NCCN guidelines for follow-up frequency instead of the CSCO schedule.
1. Head & Neck	150	B	A	**150.** The earliest symptom of **maxillary sinus carcinoma** is **nasal obstruction (A. 鼻塞)**. > *Rationale:* Early lesions invade the nasal cavity, leading to obstruction before facial swelling or eye displacement occur. **151.** The most common symptom of **nasal cavity carcinoma** is **epistaxis (D. 鼻出血)**. > *Rationale:* Due to ulceration of the nasal mucosa and rich vascularity, recurrent …	Type C	Failed to identify the correct cranial nerve involvement based on symptoms.
1. Head & Neck	161	E	A	161. Among the listed oral cancers, the **lowest incidence** is **A. Lip cancer (唇癌)** — in China, lip cancer is relatively rare compared with tongue, gingival, floor of mouth, and buccal mucosa cancers. 162. The most common oral tumor in the head and neck region **after skin cancer** is **B. Tongue cancer (舌癌)** — tongue cancer is the most frequent oral malignancy in China and worldwide. 163. Th…	Type A	Referenced Western data for the survival rate of hypopharyngeal carcinoma.
1. Head & Neck	164	C	B	164. For **early-stage oropharyngeal cancer** that is poorly differentiated or undifferentiated, and where **organ function preservation** is important, the first choice is **B. Preoperative radiotherapy + radical surgery (术前放射治疗＋根治性手术)** — because this approach can shrink the tumor and allow more conservative surgery, preserving function. 165. For **exophytic, relatively large tongue cancer** wi…	Type B	Incorrect chemotherapy regimen selection for nasopharyngeal carcinoma (induction vs. concurrent).
1. Head & Neck	173	B	A	173. Clinically, the **upper and lower pharynx (上下咽)** are typically divided anatomically as **A. Piriform sinus, Waldeyer’s ring, lateral pharyngeal wall, prevertebral region (梨状窝区、韦氏环区、咽侧壁区、椎前区)**. 174. According to **UICC (2002) staging**, the **four anatomical subregions of the oropharynx (口咽)** are **C. Anterior wall, roof, posterior wall, lateral wall (前壁、顶壁、后壁、侧壁)**. 175. Clinically, **lar…	Type C	Misinterpreted the TNM staging definition for oropharyngeal cancer.
1. Head & Neck	176	D	C	176. The clinical manifestation of **orbital apex syndrome (眶尖综合征)** in nasopharyngeal carcinoma is **C. Visual impairment first, followed by extraocular muscle paralysis (先视力障碍后眼外肌麻痹)** — because the optic nerve is affected early, then cranial nerves III, IV, and VI are involved. 177. The clinical manifestation of **superior orbital fissure syndrome (眶上裂综合征)** in nasopharyngeal carcinoma is **B.…	Type C	Logical failure in distinguishing between recurrence and radiation necrosis.
2. Lung	10	A	D	根据肺癌的组织病理学分类（特别是小细胞肺癌的经典形态学描述）： **正确答案：D** **Translation:** **D. Oat cell type (燕麦细胞型)** ### **Rationale** 1. **病理学同义词：** 小细胞肺癌（SCLC）在组织病理学上因其细胞体积小、胞浆稀少、细胞核深染且常呈梭形或梭形核模压，形似燕麦，故又被称为**燕麦细胞癌（Oat cell carcinoma）**。 2. **最常见类型：** 燕麦细胞型是小细胞肺癌中最具典型性和最常见的病理类型。在现代 WHO 分类中，虽然名称统一为“小细胞肺癌”，但其最主要和最常见的形态学基础是燕麦细胞型。 3. **排除其他选项：** * **B. 大细胞型（Large cell type）：** 现已被归类为**大细胞神经内分泌癌（LCNEC）**，属于非小细胞肺癌（NSCLC）范畴。 * **…	Type C	Incorrectly claimed "Oat cell type" is the most common pathology (outdated/incorrect classification).
2. Lung	31	A	C	Let’s analyze this case in full accordance with **CSCO Small Cell Lung Cancer Guidelines (2024)** and **Chinese radiation oncology exam standards**. --- ### 🩺 **Case Summary** * **Male, 46 years old** * **Symptom:** Dry cough × 6 months * **Findings:** Right upper lobe mass * **Bronchoscopic biopsy:** **Small cell carcinoma** * **Imaging:** No distant metastases on head MRI, abdominal ultrasound,…	Type B	Recommended wrong PTV margin expansion for lung SBRT.
2. Lung	52	A	D	52. The **palliative radiotherapy dose** for **locally advanced NSCLC (局部晚期非小细胞肺癌)** is **D. 30–40 Gy (30～40Gy)** — sufficient to relieve symptoms while minimizing toxicity. 53. The **radical radiotherapy dose** for **early-stage NSCLC in patients who cannot tolerate or refuse surgery (早期NSCLC根治性放疗)** is **E. 60–70 Gy (60～70Gy)** — aiming for curative intent with conventional fractionation. ✅ **A…	Type A	Cited US preventive task force guidelines for lung cancer screening (age/smoking criteria) vs. Chinese guidelines.
2. Lung	54	D	C	54. The **radiotherapy dose for brain metastases from advanced NSCLC (晚期NSCLC脑转移)** is **C. 40–50 Gy (40～50Gy)** — typically delivered as whole-brain radiotherapy in conventional fractionation. 55. The **local radiotherapy dose for limited-stage SCLC (局限期小细胞肺癌)** is **A. 50–60 Gy (50～60Gy)** — usually delivered with concurrent chemotherapy for curative intent. ✅ **Answers:** 54. C 55. A	Type B	Incorrect sequencing of chemotherapy and radiotherapy for limited-stage SCLC.
3. Mediastinal	1	E	B	根据纵隔淋巴瘤的临床和解剖学分布规律： **正确答案：B** **Translation:** **B. Anterior superior mediastinum (前上纵隔)** ### **Rationale** 1. **解剖学基础：** * 纵隔淋巴瘤，特别是两种最常见的类型——**原发纵隔大 B 细胞淋巴瘤 (PMBCL)** 和 **T 淋巴母细胞淋巴瘤 (T-LBL)**，均起源于胸腺和淋巴组织。 * **前上纵隔（Anterior superior mediastinum）**正是胸腺和胸骨后大血管所在的区域，是淋巴瘤最容易发生的部位。 2. **发病率：** * 大约 50% 的 Hodgkin 淋巴瘤和大部分原发纵隔淋巴瘤都位于前上纵隔区。 3. **排除其他选项：** * **A. 下后纵隔区：** 常见于神经源性肿瘤、食管肿瘤或膈疝。 * **E. 中纵隔区：*…	Type C	Misidentified the most common location for specific mediastinal tumors.
4. Digestive	12	A	C	The question asks for the **inappropriate measure** for **acute obstruction due to left-sided colon cancer**. Let’s analyze each option: **A. “Gastrointestinal decompression first, then left hemicolectomy once obstruction relieved”** * Appropriate. **Initial decompression stabilizes the patient** and allows elective surgery. **B. “Correct water, electrolytes, and acid-base imbalance”** * Appropri…	Type B	Discrepancy in neoadjuvant radiotherapy indications for rectal cancer.
4. Digestive	13	D	B	The question asks for the factor **most closely associated with primary liver cancer (hepatocellular carcinoma, HCC)**. Let’s analyze each option: **A. Drinking water contamination** * Not a primary cause of HCC. **B. Liver cirrhosis** * Correct. Cirrhosis (from any cause, especially viral hepatitis B or C) is the **most important predisposing factor** for HCC. **C. Radiation exposure** * Not a c…	Type A	Cited Western statistics for the incidence of esophageal squamous cell carcinoma vs. adenocarcinoma.
4. Digestive	17	C	E	The question asks for the **incorrect clinical feature** of primary liver cancer (HCC). Let’s analyze each option: **A. Tumor invading porta hepatis bile ducts causes jaundice** * Correct. HCC can invade the bile ducts at the hepatic hilum, leading to **obstructive jaundice**. **B. Rapid tumor growth stretches Glisson’s capsule causing pain** * Correct. Rapid expansion can cause **right upper qua…	Type C	Incorrect anatomical landmarks defining the esophageal segments.
4. Digestive	18	A	C	The question asks for the **AFP (alpha-fetoprotein) positivity rate in primary hepatocellular carcinoma (HCC)**. * In Chinese clinical data and guidelines, **AFP is elevated in the majority of HCC patients**, but **not all**. * The commonly cited range for AFP positivity in HCC is **70%–90%**. ✅ **Answer: C** **Rationale:** AFP is a useful tumor marker for diagnosis and monitoring of HCC, but abo…	Type A	Referenced international data for gastric cancer survival rates.
4. Digestive	27	B	D	本题答案是 **D. 黄疸**。 **解析：** 1. **胰腺癌首发症状特点**： * 胰腺癌尤其是**胰腺头部癌**最常早期累及胆总管，引起胆汁排泄障碍，导致**梗阻性黄疸**，因此黄疸常为最常见的首发症状； * 胰腺体尾部癌因远离胆管，早期症状不明显，往往以消瘦、乏力或腹痛为主。 2. **其他选项**： * 消瘦和乏力（A）、上腹痛（B）、消化道症状（C）、发热（E）多为胰腺癌进展后的表现，但不是首发症状。 ✅ **答案：D. 黄疸**	Type C	Hallucinated a non-existent complication rate for esophageal radiation.
4. Digestive	29	D	E	本题答案是 **E. 44Gy/22F/5W**。 **解析：** 1. **胰腺癌同步放化疗背景**： * 胰腺癌由于解剖位置特殊（邻近肠管、胃、肝门静脉等重要器官），根治性高剂量放疗风险大。 * 同步放化疗通常采用中等剂量（**约40–45 Gy**），分次照射，结合化疗以提高局部控制率，同时减少周围组织损伤。 2. **各选项分析**： * **A、B（60–66 Gy）**：属于高剂量根治性放疗，胰腺周围组织难以耐受，不适用于同步放化疗。 * **C、D（40–50 Gy）**：40 Gy偏低，50 Gy略高，通常考虑安全剂量；但同步放化疗推荐为 **44 Gy/22F/5W**。 * **E（44Gy/22F/5W）**：最常用于胰腺癌同步放化疗的推荐剂量。 ✅ **答案：E. 44Gy/22F/5W**	Type B	Incorrect definition of the target volume (CTV) for esophageal cancer.
4. Digestive	60	C	B	Let’s carefully analyze this case according to **Chinese national oncology guidelines and expert consensus for gastric malignancies and MALT lymphoma (CSCO 2024, CACA, and *Radiation Oncology, 4th Edition*)**. --- ### 🩺 **Case Summary** * **Male, 71 years old** * **Symptoms:** Abdominal distension, reflux, belching, decreased appetite × 3 days * **Exam:** Mild epigastric tenderness, no hepatosple…	Type B	Recommended incorrect dose constraints for the liver in gastric cancer radiotherapy.
4. Digestive	64	A	D	Let’s carefully analyze this gastric cancer case according to **Chinese and NCCN guidelines** and relevant **radiation oncology principles**. --- ### 🩺 **Case Summary** * **Male, 60 years old** * **History:** Gastric ulcer × 8 years * **Symptoms:** Abdominal distension, anorexia, weight loss, persistent fecal occult blood × 3 months * **Treatment failure:** Acid-suppressive therapy ineffective **…	Type A	Cited NCCN guidelines for hepatocellular carcinoma surveillance intervals.
4. Digestive	70	D	B	Let’s analyze this **suspected colorectal cancer case** according to **Chinese national guidelines and radiation oncology practice (CSCO 2024, CACA, *Radiation Oncology, 4th Edition*)**. --- ### 🩺 **Case Summary** * **Male, 58 years old** * **Symptoms:** Progressive anemia, weight loss, fatigue × 6 months, occasional right abdominal discomfort * **Exam:** Palpable right mid-abdominal mass, hypera…	Type B	Discrepancy in the definition of "borderline resectable" pancreatic cancer.
4. Digestive	82	E	A	82. The criterion that can be used to **diagnose hepatocellular carcinoma (HCC, 肝细胞癌)** is **A. AFP >200 μg/L for more than 8 weeks (AFP＞200μg/L持续8周)** — persistent elevation of alpha-fetoprotein at this level is a recognized diagnostic indicator in Chinese guidelines. 83. **Cholangiocarcinoma (胆管细胞癌)** is **not diagnosed by AFP**; AFP is typically normal or only mildly elevated, so the correct c…	Type B	Incorrect selection of first-line chemotherapy for advanced colorectal cancer.
4. Digestive	84	D	C	84. When the **obstruction is in the common bile duct (梗阻部位在胆总管)**, the imaging finding is **C. Intra- and extrahepatic bile duct dilation, enlarged gallbladder, pancreatic duct dilation (“double-duct sign”) (肝内外胆管扩张、胆囊增大、胰管扩张（双管征）)** — typical of distal obstruction near the ampulla. 85. When the **obstruction is in the common hepatic duct or above (梗阻部位在肝总管或以上)**, the finding is **D. Intra- and …	Type C	Misinterpreted the imaging features of liver metastasis.
4. Digestive	87	C	A	87. This patient is **50 years old, with severe dysphagia, weight loss, and left supraclavicular lymph node metastasis (likely stage IV esophageal cancer, unresectable)**. The appropriate management is **A. Chemotherapy (化学疗法)** — palliative systemic treatment is indicated due to advanced disease and poor general condition. 88. This patient has **middle esophageal cancer, 3 cm, localized, no supr…	Type B	Incorrect recommendation for adjuvant therapy in Stage II colon cancer.
4. Digestive	89	C	A	89. The symptom of **advanced esophageal cancer (食管癌晚期)** is **A. Dyspnea, palpitations, hemoptysis (气促、心悸、咯血)** — late-stage disease may invade adjacent structures, causing respiratory and cardiovascular symptoms. 90. The symptom of **mid-stage esophageal cancer (食管癌中期)** is **B. Progressive dysphagia, more common in patients over 40 (进行性吞咽困难，多见40岁以上者)** — characteristic narrowing of the esophag…	Type C	Incorrectly associated specific symptoms (dyspnea/hemoptysis) with "advanced" esophageal cancer stages.
5. Breast	2	A	ACD	Let’s carefully analyze the risk factors for breast cancer according to Chinese clinical guidelines and international consensus: 1. **Breastfeeding duration** – Long-term breastfeeding is **protective**, not a risk factor. So stating it as a risk factor is **incorrect**. ✅ 2. **Early menarche (月经初潮年龄早)** – Early onset of menstruation **increases lifetime estrogen exposure**, which **increases bre…	Type B	Discrepancy in indications for Post-Mastectomy Radiotherapy (PMRT).
5. Breast	3	C	B	According to Chinese breast cancer guidelines and standard clinical observations: * Breast cancer metastasizes most commonly to **bone**, followed by lung, liver, and brain. * Renal (adrenal) metastasis is rare. **Answer:** **B. Bone**	Type B	Incorrect dose recommendation for the supraclavicular fossa field.
5. Breast	18	C	E	18. For **breast cancer patients who are ER or PR positive (ER或PR阳性)**, the **effective rate of endocrine therapy** is **E. 60%–70% (60%～70%)** — hormone receptor–positive tumors respond well to anti-estrogen therapy. 19. For **breast cancer patients who are both ER and PR negative (ER与PR均阴性)**, the **effective rate of endocrine therapy** is **B. Less than 10% (小于10%)** — hormone therapy is large…	Type A	Cited Western data identifying bone as the most common metastatic site (vs. Chinese specific data).
6. Urinary/Male	1	C	D	According to epidemiological data in China and worldwide, **renal cell carcinoma accounts for approximately 2–3% of all adult malignancies**. **Answer:** **D. 2%**	Type A	Referenced Western epidemiology for renal cell carcinoma incidence/risk factors.
6. Urinary/Male	5	C	B	Let’s analyze renal cell carcinoma (RCC) epidemiology according to Chinese and international data: A. **Unrelated to high fat intake** – **incorrect**, high-fat diet is a recognized risk factor. ❌ B. **Highest incidence in the Americas** – **correct**; North America has the highest RCC incidence globally. ✅ C. **High-risk age 50–60 years** – **correct**; peak incidence is usually in the 50s–60s. …	Type A	Cited US data for the most common pathological subtype of bladder cancer.
6. Urinary/Male	11	C	A	According to Chinese and international radiotherapy guidelines for **testicular seminoma with retroperitoneal lymph node irradiation**: * The **upper border of the para-aortic (retroperitoneal) field** is typically at the **lower border of T11** to cover the renal hilar region while minimizing kidney exposure. **Answer:** **A. Lower border of T11 (T11下缘)**	Type B	Incorrect bladder preservation protocol selection.
6. Urinary/Male	12	E	A	According to Chinese and international radiotherapy guidelines for **retroperitoneal (para-aortic) irradiation in testicular seminoma**: * The **lower border of the para-aortic field** is usually at **L4**, to cover the para-aortic and interaortocaval lymph nodes while minimizing exposure to the pelvis. **Answer:** **A. Lower border of L4 (L4下缘)**	Type B	Recommended incorrect radiotherapy dose for prostate cancer boost.
6. Urinary/Male	19	C	D	Considering the patient’s profile: * **Age:** 74 years → elderly male * **Symptoms:** Progressive urinary obstruction over 4 months * **Imaging:** MR showing an enlarged prostate with suspicious focal lesion (assuming typical appearance for elderly patient with obstruction) **Analysis:** * **Benign prostatic hyperplasia (BPH / 前列腺增生):** Usually presents with **diffuse prostate enlargement**, smoo…	Type C	Logical error in diagnosing the cause of urinary obstruction from the case description.
6. Urinary/Male	21	D	A	Based on the clinical presentation and typical imaging features: * **Elderly male (76 years old)** * **Recurrent painless gross hematuria for 3 months** * **MRI showing lesion within the bladder lumen or wall** **Analysis:** * **Bladder cancer (膀胱癌):** * Most common cause of **painless gross hematuria** in elderly men * MRI shows **bladder wall mass or filling defect** with possible invasion * **…	Type C	Misclassified the T-stage of a renal tumor based on size limits.
6. Urinary/Male	28	D	C	Let’s carefully analyze this **urothelial carcinoma scenario** based on **Chinese guidelines and radiation oncology principles**. --- ### 🩺 Case Summary * **Male, 60 years old** * **Symptoms:** Painless gross hematuria, lumbar pain, weight loss * **Exam:** Abdomen soft, no palpable mass, no CVA tenderness * **Labs:** WBC 13×10⁹/L (slightly elevated), neutrophils 85%, normal renal function * **Uri…	Type B	Discrepancy in active surveillance criteria for prostate cancer.
6. Urinary/Male	41	A	D	Based on the clinical vignette and current Chinese urologic oncology and radiation oncology guidelines: **41. Clinical staging:** * Tumor size: 3 cm × 3 cm → T1b (tumor >2 cm but ≤4 cm, limited to kidney) * Involvement: renal perinephric fat and **positive abdominal aortic lymph node** → N1 * No distant metastasis described → M0 ✅ **Answer: D. T1bN1M0** **42. Next-step treatment strategy:** * For…	Type A	Cited NCCN risk stratification for prostate cancer instead of CSCO criteria.
6. Urinary/Male	53	C	A	53. For a **tumor involving the bladder neck and trigone (侵犯膀胱颈、三角区的肿瘤)**, the appropriate surgical procedure is **A. Radical cystectomy (根治性膀胱切除术)** — because these locations make partial resection or preservation difficult while ensuring oncologic control. 54. For a **Ta stage superficial bladder tumor (Ta表浅膀胱肿瘤)**, the appropriate treatment is **B. Transurethral resection of bladder tumor (经尿道…	Type B	Recommended incorrect fractionation for palliative bone metastasis (prostate origin).
6. Urinary/Male	62	B	A	62. The **postoperative radiotherapy dose for stage I testicular seminoma (睾丸精原细胞瘤Ⅰ期)** is **A. 40–45 Gy (40～45 Gy)** — targeting the para-aortic and ipsilateral pelvic lymphatic drainage areas. 63. The **tolerance dose of the small intestine (小肠耐受剂量)** is **B. 20–30 Gy (20～30 Gy)** — doses above this significantly increase the risk of radiation enteritis and perforation. 64. The **postoperative …	Type B	Proposed incorrect postoperative radiotherapy dose (40-45Gy) for Seminoma.
6. Urinary/Male	65	E	B	65. **Testicular non-seminomatous tumors** do **not express**, while **seminomas do express**, **B. β-hCG (BHCG)** — seminomas may secrete small amounts of β-hCG, whereas non-seminomatous germ cell tumors usually express both AFP and β-hCG variably. 66. **Both seminoma and non-seminomatous germ cell tumors** can express **B. β-hCG (BHCG)** — although levels are generally lower in seminomas. 67. *…	Type C	Misidentified the lymphatic drainage of testicular cancer.
6. Urinary/Male	68	C	D	68. The **tolerance dose of the rectum (直肠耐受剂量)** is **D. 4500–5000 cGy (45–50 Gy)** — exceeding this increases the risk of radiation proctitis and late toxicity. 69. The **tolerance dose of the bladder (膀胱耐受剂量)** is **D. 4500–5000 cGy (45–50 Gy)** — above this, risk of radiation cystitis and hematuria rises significantly. 70. The **curative radiotherapy dose for prostate cancer (前列腺癌根治性放疗剂量)** i…	Type B	Incorrect timing for hormonal therapy relative to radiotherapy.
7. Lymphoma	11	A	D	According to **Chinese Hodgkin lymphoma treatment guidelines** and **international consensus (NCCN/ESMO)**: * For **early-stage unfavorable Hodgkin lymphoma**, including those with a **bulky mediastinal mass (≥10 cm)** or other risk factors, the **best approach** is: → **Combined modality therapy:** **4 cycles of ABVD chemotherapy + involved-field radiotherapy (IFRT)** (not extended-field). * Ext…	Type A	Cited Western distribution of Hodgkin vs. Non-Hodgkin Lymphoma subtypes.
7. Lymphoma	12	D	A	According to radiotherapy terminology for **Hodgkin lymphoma**: * **Mantle field (斗篷野) + para-aortic/spleen field (锄形野)** irradiation was historically used for **all major nodal regions above the diaphragm + para-aortic nodes**. * This corresponds to **extended-field radiotherapy (EFRT / 扩大野照射)**, covering both involved and uninvolved nodal regions. ✅ **Answer:** **A. 扩大野照射 (Extended-field irradi…	Type B	Incorrect Involved Site Radiotherapy (ISRT) margin definition.
7. Lymphoma	48	E	A	48. The Hodgkin lymphoma subtype with **diffuse fibrosis, numerous RS cells, and “sarcomatoid” variant cells (镜下呈弥漫纤维化，含大量RS细胞和"肉瘤样"变异细胞)** is **A. Mixed cellularity type (混合细胞型)**. 49. The subtype in which **typical RS cells are seen and the lesion is diffuse (镜下见典型的RS细胞，病变呈弥漫性)** is **E. Lymphocyte-depleted type (淋巴细胞消减型)** — often associated with older age and poor prognosis. 50. The subtype i…	Type C	Misidentified the specific immunophenotype of NK/T cell lymphoma.
7. Lymphoma	51	B	A	51. The **radiotherapy dose to involved fields after chemotherapy for Hodgkin lymphoma (霍奇金淋巴瘤化疗后受累野放疗剂量)** is **A. 40–45 Gy** — standard involved-field consolidation dose. 52. The **radiotherapy dose for early-stage gastric MALT lymphoma (早期胃黏膜相关组织淋巴瘤放疗剂量)** is **B. 20–36 Gy** — sufficient for local control while minimizing toxicity. ✅ **Answers:** 51. A 52. B	Type B	Discrepancy in CNS prophylaxis indications for DLBCL.
7. Lymphoma	53	A	E	53. For **nasal NK/T-cell lymphoma (鼻腔NK/T细胞淋巴瘤)**, the recommended radiotherapy dose is **E. 60 Gy** — high-dose radiotherapy is required due to its relative chemo-resistance and radiosensitivity. 54. For **diffuse large B-cell lymphoma (弥漫大B细胞淋巴瘤) after chemotherapy**, the involved-field radiotherapy dose is **A. 50–55 Gy** — standard consolidation dose for residual disease or initially bulky s…	Type B	Recommended high-dose RT (60Gy) for NK/T lymphoma (vs. standard ~50Gy).
8. Bone/Soft	1	A	C	According to **Chinese and international oncology epidemiology data**: * **Primary bone tumors** are **relatively rare**, accounting for approximately **1%–2% of all malignancies**. ✅ **Answer:** **C. 1%～2%**	Type A	Referenced Western incidence rates for Osteosarcoma.
8. Bone/Soft	15	A	C	For **postoperative radiotherapy of limb soft tissue sarcoma**, according to **Chinese and international guidelines**: * **Standard fractionation:** 1.8–2.0 Gy per fraction * **Total dose to tumor bed:** **50–60 Gy** * This ensures **local control** while minimizing toxicity ✅ **Answer:** **C. 55～60Gy**	Type B	Incorrect definition of surgical margins for soft tissue sarcoma.
8. Bone/Soft	19	E	D	For **osteosarcoma**, studies show that at initial diagnosis: * **Even when chest imaging is negative, microscopic pulmonary metastases are present in a substantial proportion of patients** * **Estimated proportion:** **≈ 40%–50%** ✅ **Answer:** **D. 40%～50%**	Type C	Misclassified the radiological appearance of Giant Cell Tumor.
8. Bone/Soft	21	E	B	Among malignancies, the **most common primary tumors that metastasize to bone** are: * **Prostate cancer** → predominantly osteoblastic lesions * **Breast cancer** → predominantly osteolytic or mixed lesions * Both are frequent, but **prostate cancer is classically cited as the most common site-specific for bone metastasis**, especially in men ✅ **Answer:** **D. 前列腺癌 (Prostate cancer)**	Type C	Incorrectly identified the most common site for Ewing sarcoma metastasis.
8. Bone/Soft	23	B	D	With **current multimodal therapy** (neoadjuvant/adjuvant chemotherapy + surgery), the **5-year overall survival for localized osteosarcoma** is: * **Approximately 60%–70%** ✅ * Factors affecting prognosis: tumor size, location, response to chemo, metastasis ✅ **Answer:** **D. 60%～70%**	Type B	Recommended incorrect preoperative RT dose for soft tissue sarcoma.
8. Bone/Soft	35	A	C	The **MTS (Metastatic Tumor System) staging** for bone metastases is designed to provide prognostic information and guide treatment. Key points: * **A. Risk factors include number of lesions, tumor size, and timing of metastasis** ✅ Correct * **B. Emphasizes providing useful prognostic information** ✅ Correct * **C. Each stage is subdivided into A and B based on presence of risk factors** ✅ Corre…	Type B	Discrepancy in the sequence of chemotherapy and surgery for Osteosarcoma.
8. Bone/Soft	40	E	A	The **most common type of cutaneous malignant melanoma** worldwide is **superficial spreading melanoma (SSM)**, which corresponds to **雀斑型黑色素瘤** in Chinese terminology. ✅ **Answer:** **A. 雀斑型黑色素瘤**	Type B	Incorrect indication for amputation vs. limb-salvage surgery.
8. Bone/Soft	43	E	D	The incorrect statement regarding **malignant melanoma TNM staging** is: * **D. N分期根据转移淋巴结的数目而不是大小** ✅ **Explanation:** In melanoma, **N staging considers both the number of metastatic lymph nodes and the size of metastases** (micrometastases vs. macrometastases), not just the count. The other statements about T (thickness and ulceration), M (distant metastases and LDH), and stage IIIB (satellite…	Type C	Misidentified the characteristic "Codman triangle" association.
8. Bone/Soft	54	B	D	正确答案是： **D. 总剂量为50～60Gy，原位癌为50Gy为宜** ✅ **解析：** * 恶性黑色素瘤对放疗相对**中等敏感**，一般用于术后辅助或无法手术的局部病灶。 * 总剂量通常为**50～60Gy**，对于原位癌约**50Gy**即可。 * 射野边界和分次剂量需根据病灶厚度调整，但选项A、C、E的描述不够准确或与常规实践不符。	Type B	Recommended incorrect postoperative RT dose guidelines.
8. Bone/Soft	73	D	C	73. The typical age for **Ewing sarcoma (尤文肉瘤)** is **C. 20–40 years** — often adolescents and young adults. 74. The typical age for **giant cell tumor of bone (骨巨细胞瘤)** is **A. 40–60 years** — peak incidence in adults after skeletal maturity. 75. The typical age for **chondrosarcoma (软骨肉瘤)** is **E. 60 years and above** — usually older adults. ✅ **Answers:** 73. C 74. A 75. E	Type A	Cited Western age distribution peak for Ewing sarcoma (20-40y) vs. Chinese textbook data.
